# Supplementary material for: The steady-state transcriptome of the four major life-cycle stages of Trypanosoma cruzi
Source: BMC Genomics. 2009 Aug 7;10:370. doi: 10.1186/1471-2164-10-370 (PMC2907688; doi:10.1186/1471-2164-10-370)
Supplement: Additional file 1 — Microarray data for protein phosphatase genes significantly regulated during the life-cycle of Trypanosoma cruzi. The file consists of one table. Percentiles are the percentile ranks for the signal intensities within each stage. For example, a spot with a percentile of 50% in amastigotes was brighter than 50% of all of the spots in the amastigote channel. Ratios are the mean log2(stage/reference) ratios for the three biological replicates in amastigotes (AMA), trypomastigotes (TRYP), epimastigotes (EPI), and metacyclic trypomastigotes (META). Standard deviations are for the log2 ratios in the three biological replicates. [file 1471-2164-10-370-S1.xls]

## Sheet: protein_phosphatases
ORF	Gene Name	Expression Pattern1	AMA Percentile	AMA Ratio	AMA sd	TRYP Percentile	TRYP Ratio	TRYP sd	META Percentile	META Ratio	META sd	EPI Percentile	EPI Ratio	EPI sd
Tc00.1047053504075.6	dual specificity protein phosphatase, putative	ATEM	0.57	1.2	0.27	0.41	0.24	0.42	0.35	-0.95	0.29	0.34	-0.58	0.3
Tc00.1047053503999.60	phosphoprotein phosphatase, putative	ATEM	0.71	1.01	0.52	0.68	0.94	0.18	0.56	-0.6	0.35	0.45	-1.29	0.5
Tc00.1047053511825.170	serine/threonine protein phosphatase, putative	ATEM	0.62	1	0.13	0.59	0.72	0.31	0.46	-0.61	0.64	0.32	-1.3	0.54
Tc00.1047053506559.190	dual specificity protein phosphatase, putative	ATEM	0.48	-0.65	0.04	0.8	1.8	0.34	0.57	-0.15	0.86	0.47	-0.68	0.75
Tc00.1047053511653.20	dual-specificity protein phosphatase, putative	ATEM	0.69	0	0.44	0.81	1.69	0.26	0.56	-0.31	0.37	0.45	-1.17	0.5
Tc00.1047053506739.200	protein phosphatase 2C, putative	ATEM	0.87	0.2	0.2	0.91	1.66	0.55	0.8	-0.74	0.65	0.79	-0.97	0.47
Tc00.1047053510949.10	dual specificity protein phosphatase, putative	ATEM	0.17	-1.78	0.6	0.63	1.65	0.46	0.44	0.59	0.76	0.42	0.43	0.78
Tc00.1047053507757.50	serine/threonine-protein phosphatase PP1, putative	ATEM	0.67	0.54	1.01	0.65	1.28	0.46	0.47	-1.11	0.2	0.52	-0.66	0.16
Tc00.1047053508933.5	serine/threonine protein phosphatase PP1	ATEM	0.46	0.69	0.52	0.52	1.23	0.15	0.15	-1.47	0.29	0.23	-0.47	0.34
Tc00.1047053507601.10	phosphoprotein phosphatase, putative	ATEM	0.7	0.85	0.28	0.71	1.11	0.36	0.59	-1.4	0.32	0.64	-0.65	0.22
Tc00.1047053509211.30	serine/threonine protein phosphatase, putative	ATEM	0.3	0.86	1.11	0.27	1.04	0.31	0.09	-1.08	0.3	0.09	-0.82	0.39
Tc00.1047053510879.160	tyrosine phosphatase, putative	ATEM	0.35	-1.1	0.29	0.37	-0.68	0.06	0.51	0.04	0.15	0.72	1.72	0.4
Tc00.1047053511635.40	protein tyrosine phosphatase, putative	ATEM	0.78	0.04	0.46	0.57	-1.08	0.3	0.7	-0.46	0.43	0.84	1.33	0.72
Tc00.1047053504867.114	tyrosine phosphatase, putative	ATEM	0.64	0.29	0.7	0.48	-1.24	0.53	0.61	-0.06	0.45	0.68	1.12	0.45
Tc00.1047053509453.50	serine/threonine-protein phosphatase 2A, catalytic subunit, putative	ATEM	0.18	-0.73	0.73	0.11	-1.49	0.07	0.24	0.25	0.49	0.27	1.05	0.33
Tc00.1047053510187.400	serine/threonine protein phosphatase, putative	ATEM	0.2	-1.16	0.48	0.25	-0.93	0.24	0.57	1.13	0.17	0.52	0.99	0.15
Tc00.1047053508865.4	protein phosphatase 2C, putative	ATEM	0.05	-0.99	0.14	0.06	-0.6	0.07	0.28	1.74	0.42	0.07	-0.12	0.29
Tc00.1047053506529.380	serine/threonine protein phosphatase, putative	ATEM	0.63	-0.66	0.68	0.58	-0.75	0.39	0.83	1.74	0.23	0.64	-0.3	0.5
Tc00.1047053504013.110	serine/threonine-protein phosphatase 2A, catalytic subunit, putative	ATEM	0.19	-0.71	0.37	0.22	-0.33	0.66	0.64	1.73	0.32	0.17	-0.49	0.41
Tc00.1047053504625.50	dual specificity protein phosphatase or MAP kinase phosphatase, putative	ATEM	0.47	-0.67	0.25	0.39	-0.69	0.52	0.71	1.59	0.61	0.52	-0.14	0.09
Tc00.1047053506559.524	protein phosphatase 2C, putative	ATEM	0.71	-0.45	0.69	0.68	-0.31	0.82	0.81	1.55	0.48	0.69	-0.68	0.1				>=1.0
Tc00.1047053510731.59	dual specificity protein phosphatase, putative	ATEM	0.54	-1.39	0.44	0.67	-0.22	0.62	0.78	1.35	0.51	0.68	0.09	0.2
Tc00.1047053510187.500	serine/threonine protein phosphatase 2B catalytic subunit A2, putative	ATEM	0.22	-0.09	0.13	0.3	0.06	0.22	0.38	1.24	0.92	0.11	-1.23	0.34				0.5 to 1
Tc00.1047053506925.150	protein phosphatase, putative	ATEM	0.67	-0.28	0.36	0.75	0.68	0.35	0.77	1.13	0.37	0.61	-1.55	0.18
Tc00.1047053510629.420	protein phosphatase 1, regulatory subunit, putative	ATEM	0.26	-0.48	0.06	0.16	-1.24	0.19	0.42	1.1	0.51	0.36	0.68	0.24				-0.5 to 0.5
Tc00.1047053507867.60	protein phosphatase 1, regulatory subunit, putative	ATEM	0.59	-0.62	0.68	0.51	-1.28	0.3	0.73	1.03	0.52	0.68	0.83	0.27
Tc00.1047053508637.160	dual specificity protein phosphatase, putative	ATEM	0.7	0.43	0.28	0.7	0.73	0.47	0.73	0.49	0.5	0.51	-1.5	0.41				-1.0 to -0.5
Tc00.1047053508413.40	serine/threonine protein phosphatase, putative	ATEM	0.77	0.26	0.58	0.64	-1.3	0.44	0.74	0.03	0.28	0.79	0.9	0.34
Tc00.1047053508717.10	tyrosine specific protein phosphatase, putative	ATEM	0.32	0.6	0.27	0.16	-1.14	0.15	0.19	-0.87	0.16	0.32	0.87	0.16				<=-1.0
Tc00.1047053506839.60	tyrosine specific protein phosphatase, putative	ATEM	0.56	0.74	0.66	0.43	-0.7	0.34	0.42	-1.04	0.23	0.57	0.87	0.25
1log2(stage/reference) >=1.0 n, 0.5 to 1 n, -0.5 to 0.5 n, -1.0 to -0.5 n, <=-1.0 n A- amastigotes, T- trypomastigotes, E- epimastigotes, M- metacyclic trypomastigotes
