# Supplementary material for: The steady-state transcriptome of the four major life-cycle stages of Trypanosoma cruzi
Source: BMC Genomics. 2009 Aug 7;10:370. doi: 10.1186/1471-2164-10-370 (PMC2907688; doi:10.1186/1471-2164-10-370)
Supplement: Additional file 2 — Microarray data for protein kinase genes significantly regulated during the life-cycle of Trypanosoma cruzi. The file consists of one table. Percentiles are the percentile ranks for the signal intensities within each stage. For example, a spot with a percentile of 50% in amastigotes was brighter than 50% of all of the spots in the amastigote channel. Ratios are the mean log2(stage/reference) ratios for the three biological replicates in amastigotes (AMA), trypomastigotes (TRYP), epimastigotes (EPI), and metacyclic trypomastigotes (META). Standard deviations are for the log2 ratios in the three biological replicates. [file 1471-2164-10-370-S2.xls]

## Sheet: protein_kinases
ORF	Gene Name	AMA Percentile	AMA Ratio	AMA sd	TRYP Percentile	TRYP Ratio	TRYP sd	META Percentile	META Ratio	META sd	EPI Percentile	EPI Ratio	EPI sd
Tc00.1047053440099.28	protein kinase, putative	0.53	0.21	0.39	0.62	0.92	0.4	0.58	0.21	0.41	0.43	-1.54	0.6
Tc00.1047053484949.9	serine/threonine protein kinase, putative	0.7	-0.75	0.23	0.69	-0.33	0.55	0.81	1.32	0.74	0.71	-0.45	0.38
Tc00.1047053503513.10	casein kinase II, alpha chain, putative	0.62	-0.91	0.41	0.66	-0.29	0.26	0.77	1.51	0.64	0.65	-0.29	0.09
Tc00.1047053503575.60	protein kinase, putative	0.67	1.33	0.11	0.62	-0.05	0.22	0.51	-1.33	0.21	0.6	-0.08	0.75
Tc00.1047053503583.80	dual specificity protein phosphatase or MAP kinase phosphatase, putative	0.47	-0.67	0.25	0.39	-0.69	0.52	0.71	1.59	0.61	0.52	-0.14	0.09
Tc00.1047053503617.10	protein kinase, putative	0.2	-0.82	0.14	0.19	-1.03	0.31	0.43	0.29	0.42	0.63	1.55	0.39
Tc00.1047053503635.10	protein kinase, putative	0.69	-1.08	0.54	0.68	-0.82	0.23	0.84	1.3	0.45	0.77	0.63	0.58
Tc00.1047053503757.40	protein kinase ck2 regulatory subunit, putative	0.16	-1.3	0.18	0.21	-0.44	0.49	0.46	1.36	0.29	0.34	0.28	0.35
Tc00.1047053503903.79	hypothetical protein	0.14	-1.44	0.31	0.11	-1.33	0.1	0.47	0.66	0.29	0.48	0.9	0.18
Tc00.1047053503925.30	protein kinase, putative	0.67	-1.25	0.15	0.7	-0.66	0.28	0.82	0.69	0.44	0.84	1.15	0.47
Tc00.1047053504013.60	regulatory subunit of protein kinase a-like protein, putative	0.85	0.92	0.11	0.62	-1.03	0.48	0.69	-0.69	0.16	0.82	0.82	0.56
Tc00.1047053504123.30	MAP kinase, putative	0.14	-1	0.31	0.17	-0.72	0.36	0.23	0.92	0.71	0.39	1.44	0.68
Tc00.1047053504133.30	tyrosine protein kinase, putative	0.53	0.56	0.12	0.58	1.19	0.09	0.35	-0.26	0.07	0.16	-1.46	0.35
Tc00.1047053504181.40	cell division protein kinase 2	0.65	0.6	0.5	0.67	0.94	0.44	0.6	-0.31	0.69	0.54	-1.21	0.49
Tc00.1047053504411.30	serine/threonine protein kinase, putative	0.15	1.91	0.67	0.12	1.42	0.08	0.05	-1.03	0.28	0.07	-0.69	0.32
Tc00.1047053504655.30	protein kinase, putative	0.72	-0.87	0.4	0.65	-1.11	0.64	0.84	1.07	0.23	0.83	1.03	0.54
Tc00.1047053504929.10	casein kinase, delta isoform, putative	0.86	-1.15	0.24	0.84	-0.93	0.48	0.92	0.59	0.37	0.96	1.4	0.56
Tc00.1047053505037.60	protein kinase, putative	0.49	1.47	0.34	0.33	0.3	0.39	0.15	-1	0.13	0.21	-0.66	0.54
Tc00.1047053505071.60	protein kinase, putative	0.53	-0.82	0.14	0.51	-1.07	0.21	0.68	1.25	0.24	0.61	0.58	0.09
Tc00.1047053505193.60	hypothetical protein, conserved	0.19	-0.88	0.4	0.16	-1.17	0.02	0.49	1.47	0.18	0.3	0.2	0.07
Tc00.1047053505945.5	mitogen-activated protein kinase 3, putative	0.74	0.39	0.23	0.78	1.02	1.06	0.79	0.35	0.17	0.64	-1.55	0.62
Tc00.1047053506007.40	protein kinase, putative	0.44	-0.1	0.29	0.44	-1	0.64	0.61	1.3	0.67	0.39	-0.09	0.38
Tc00.1047053506211.180	protein kinase, putative	0.63	-0.13	0.18	0.61	-0.57	0.38	0.74	1.48	0.68	0.56	-0.8	0.23
Tc00.1047053506211.210	protein kinase, putative	0.78	1.2	0.58	0.7	-0.29	0.07	0.68	-0.06	0.39	0.66	-0.78	0.32
Tc00.1047053506211.220	protein kinase, putative	0.5	1.28	0.18	0.44	0.52	0.11	0.21	-0.89	0.19	0.26	-0.79	0.57
Tc00.1047053506227.150	protein kinase A regulatory subunit, putative	0.56	-2.02	0.74	0.76	0.5	0.23	0.82	1.17	0.2	0.74	0.21	0.14
Tc00.1047053506229.10	mitogen-activated protein kinase, putative	0.3	-1.76	0.79	0.47	0.15	0.01	0.57	0.87	0.34	0.53	0.65	0.09
Tc00.1047053506303.60	protein kinase, putative	0.15	0.02	0.46	0.06	-1.64	0.32	0.15	-0.06	0.71	0.29	1.69	0.01
Tc00.1047053506315.90	serine/threonine protein kinase, putative	0.3	-1.62	0.1	0.7	1.48	0.29	0.53	0.41	1.12	0.46	-0.03	0.64
Tc00.1047053506327.80	serine/threonine protein kinase, putative	0.21	-1.33	0.31	0.15	-1.13	0.06	0.68	1.21	0.08	0.57	0.69	0.67
Tc00.1047053506419.20	protein kinase, putative	0.46	1.16	0.34	0.4	0.69	0.1	0.23	-1.15	0.35	0.25	-0.8	0.32
Tc00.1047053506457.50	serine/threonine protein kinase, putative	0.39	-0.51	0.23	0.45	-0.22	0.51	0.66	1.63	0.11	0.31	-0.79	0.29
Tc00.1047053506477.60	protein kinase, putative	0.3	0.08	0.18	0.56	1.96	0.21	0.25	-0.08	0.11	0.07	-1.24	0.75
Tc00.1047053506489.50	serine/threonine protein kinase, putative	0.66	0.91	0.04	0.66	0.99	0.08	0.41	-1.27	0.38	0.28	-0.69	0.29
Tc00.1047053506491.10	protein kinase, putative	0.16	-1.42	0.11	0.39	-0.06	0.65	0.75	1.64	0.14	0.42	-0.04	0.48
Tc00.1047053506513.50	protein kinase, putative	0.22	-1.36	0.24	0.15	-1.06	0.09	0.47	1.14	0.59	0.41	0.83	0.43
Tc00.1047053506519.60	protein kinase domain, putative	0.63	0.55	0.16	0.74	1.28	0.16	0.41	-1.34	0.62	0.48	-0.4	0.52
Tc00.1047053506543.10	hypothetical protein, conserved	0.8	1.27	0.13	0.73	0.31	0.73	0.67	-0.42	0.43	0.61	-1.2	0.61
Tc00.1047053506559.190	dual specificity protein phosphatase, putative	0.48	-0.65	0.04	0.8	1.8	0.34	0.57	-0.15	0.86	0.47	-0.68	0.75
Tc00.1047053506583.4	serine/threonine protein kinase, putative	0.1	-1.13	0.19	0.2	-0.19	0.34	0.43	1.59	0.7	0.16	-0.24	0.11
Tc00.1047053506583.40	cell division related protein kinase 2, putative	0.55	-0.6	0.36	0.36	-1.2	0.24	0.69	1.08	0.53	0.73	1.46	0.3
Tc00.1047053506677.20	cell division related protein kinase 2, putative	0.39	-0.47	0.47	0.23	-1.23	0.17	0.54	0.86	0.56	0.5	0.82	0.13
Tc00.1047053506679.80	protein kinase, putative	0.17	-0.79	0.43	0.12	-1.2	0.2	0.46	1.45	0.52	0.28	0.16	0.2
Tc00.1047053506691.90	serine/threonine protein kinase, putative	0.64	-1.25	0.16	0.63	-0.86	0.38	0.85	0.8	0.36	0.9	1.33	0.48
Tc00.1047053506801.120	protein kinase, putative	0.23	-1.77	0.47	0.19	-1.37	0.27	0.66	1.17	0.4	0.66	0.86	0.4
Tc00.1047053506811.110	hypothetical protein, conserved	0.22	0.18	0.4	0.14	-1.02	0.24	0.31	1.18	0.17	0.14	-0.47	0.42
Tc00.1047053506851.10	protein kinase, putative	0.7	-0.13	0.05	0.65	-1.29	0.1	0.72	0.61	0.72	0.71	0.72	0.23
Tc00.1047053506857.10	glycogen synthase kinase-3 alpha, putative	0.59	-1.13	0.52	0.75	0.71	0.27	0.75	1.19	0.36	0.61	-0.69	0.45
Tc00.1047053506885.280	NIMA-related kinase, putative	0.32	-0.75	0.3	0.74	1.33	0.38	0.65	0.83	0.12	0.13	-1.3	0.42
Tc00.1047053506925.10	hypothetical protein	0.16	-1.75	0.28	0.41	-0.37	0.36	0.84	1.38	0.28	0.75	0.78	0.44
Tc00.1047053506925.180	protein kinase, putative	0.64	0.36	0.51	0.67	-0.38	0.19	0.72	1.11	0.64	0.62	-1.08	0.52
Tc00.1047053506945.270	cyclin, putative	0.4	-1.08	0.61	0.65	1.2	0.64	0.42	-0.97	0.34	0.63	0.8	0.34
Tc00.1047053506953.30	protein kinase, putative	0.1	-1.04	0.3	0.14	-0.81	0.33	0.22	0.28	0.15	0.36	1.54	0.19
Tc00.1047053506999.180	hypothetical protein	0.34	0.31	0.29	0.15	-1.23	0.06	0.28	-0.23	0.4	0.43	1.18	0.17
Tc00.1047053507019.10	protein kinase, putative	0.46	-0.51	0.62	0.6	0.75	0.46	0.59	1.08	0.72	0.37	-1.11	0.43
Tc00.1047053507023.40	protein kinase, putative	0.32	1	0.44	0.18	-0.68	0.18	0.11	-1.06	0.13	0.23	0.72	0.57
Tc00.1047053507063.130	protein kinase, putative	0.29	0.2	0.43	0.41	1.05	0.12	0.25	0.25	0.3	0.09	-1.47	0.29
Tc00.1047053507485.90	serine/threonine protein kinase, putative	0.25	-0.04	0.22	0.17	-0.8	0.41	0.18	-0.59	0.12	0.4	1.43	0.45
Tc00.1047053507743.9	tyrosine protein kinase, putative	0.25	0.38	0.77	0.31	1.08	0.11	0.24	0.15	0.47	0.18	-2.17	0.34
Tc00.1047053507801.70	protein kinase, putative	0.19	-1.49	0.47	0.26	-0.29	0.42	0.38	1.18	0.43	0.25	0.38	0.31
Tc00.1047053507897.30	serine/threonine-protein kinase A, putative	0.87	1.32	0.97	0.71	-0.56	0.28	0.72	-1	0.15	0.78	0.22	0.46
Tc00.1047053507991.20	protein kinase, putative	0.72	1.18	0.09	0.74	0.69	0.07	0.62	-1.05	0.21	0.65	-0.76	0.26
Tc00.1047053507993.80	protein kinase, putative	0.27	-1.13	0.36	0.4	-0.04	0.13	0.57	1.53	0.33	0.43	-0.42	0.17
Tc00.1047053508051.30	protein kinase, putative	0.96	1.28	0.23	0.9	0.75	0.43	0.79	-1.04	0.37	0.78	-1.09	0.75
Tc00.1047053508153.140	protein kinase, putative	0.47	-0.18	0.13	0.58	0.89	0.59	0.6	0.87	0.22	0.28	-1.41	0.5
Tc00.1047053508153.400	serine/threonine protein kinase, putative	0.63	-1.15	0.32	0.64	-0.59	0.19	0.78	1.42	0.36	0.72	0.28	0.29
Tc00.1047053508153.560	hypothetical protein, conserved	0.16	-2.18	0.73	0.53	1.14	0.34	0.5	0.3	0.69	0.47	0.5	0.25
Tc00.1047053508153.970	serine/threonine protein kinase, putative	0.3	-1.24	0.31	0.43	-0.52	0.26	0.7	1.61	0.34	0.53	0.17	0.33
Tc00.1047053508181.4	serine/threonine protein kinase, putative	0.6	-0.23	0.26	0.79	1.54	0.19	0.63	0.08	0.37	0.43	-1.3	0.27
Tc00.1047053508215.9	protein kinase C substrate protein, heavy chain, putative	0.47	0.76	0.49	0.5	1.47	0.02	0.29	-0.15	0.23	0.12	-1.59	0.23
Tc00.1047053508415.30	hypothetical protein	0.7	0.7	0.59	0.73	1.07	0.19	0.6	-0.61	0.37	0.57	-1.28	0.64
Tc00.1047053508461.310	protein kinase A catalytic subunit isoform 1, putative	0.57	-0.12	0.3	0.79	1.69	0.39	0.56	-0.16	0.38	0.34	-1.31	0.38
Tc00.1047053508479.150	serine/threonine protein kinase, putative	0.62	-0.97	0.21	0.6	-0.89	0.21	0.76	1.13	0.33	0.73	0.65	0.02
Tc00.1047053508503.60	protein kinase, putative	0.68	1.16	0.51	0.6	0.62	0.29	0.34	-1.29	0.49	0.44	-0.49	0.82
Tc00.1047053508659.50	serine/threonine protein kinase, putative	0.13	-1.61	0	0.26	-0.4	0.27	0.51	1.68	0.16	0.27	-0.33	0.2
Tc00.1047053508741.320	casein kinase II, alpha chain, putative	0.47	-0.58	0.32	0.51	-0.26	0.46	0.68	1.35	0.7	0.44	-0.58	0.4
Tc00.1047053508741.390	hypothetical protein, conserved	0.41	0.7	0.19	0.47	1.02	0.52	0.23	-0.58	0.34	0.17	-1.04	0.58
Tc00.1047053508817.80	protein kinase, putative	0.32	-0.99	0.49	0.25	-0.82	0.58	0.77	1.38	0	0.68	0.92	0.37
Tc00.1047053508909.330	protein kinase, putative	0.23	-0.75	0.3	0.29	0.14	0.52	0.39	1.48	0.68	0.2	-0.65	0.71
Tc00.1047053508917.10	protein kinase, putative	0.1	0.57	0.06	0.08	-0.22	0.46	0.05	-1.89	0.39	0.1	0.94	0.16
Tc00.1047053508965.60	rac serine-threonine kinase, putative	0.28	1.33	0.35	0.24	1.09	0.5	0.1	-0.74	0.51	0.07	-1.22	0.34
Tc00.1047053508987.30	protein kinase, putative	0.13	-1.36	0.1	0.12	-0.63	0.8	0.34	1.41	0.56	0.36	0.54	0.36
Tc00.1047053509007.60	rac serine-threonine kinase, putative	0.63	0.85	0.55	0.66	1	0.38	0.51	-0.61	0.73	0.45	-1.02	0.42
Tc00.1047053509011.100	myosin heavy chain kinase A, putative	0.82	0.91	0.3	0.93	1.98	0.62	0.24	-0.8	0.27	0.28	-0.76	0.57
Tc00.1047053509027.70	protein kinase, putative	0.62	1.12	0.61	0.58	0.33	0.36	0.52	-0.24	0.28	0.44	-1.07	0.36
Tc00.1047053509047.110	rac serine-threonine kinase, putative	0.14	-0.55	0.45	0.24	-0.28	0.42	0.44	1.69	0.47	0.15	-0.8	0.06
Tc00.1047053509105.120	protein kinase, putative	0.14	1.39	0.29	0.1	0.61	0.2	0.07	-1.14	0.29	0.09	-0.87	0.51
Tc00.1047053509157.220	hypothetical protein, conserved	0.35	-0.54	0.37	0.22	-0.81	0.3	0.4	-0.25	0.37	0.72	1.55	0.31
Tc00.1047053509207.80	glycogen synthase kinase-3 alpha, putative	0.34	-0.84	0.63	0.38	-0.56	0.72	0.67	1.61	0.35	0.45	0	0.47
Tc00.1047053509231.20	protein kinase, putative	0.06	-0.91	0.59	0.07	-0.59	0.2	0.23	1.61	0.38	0.08	-0.28	0.23
Tc00.1047053509607.70	serine/threonine protein kinase, putative	0.38	-0.99	0.74	0.42	-1.09	0.29	0.71	1.04	0.33	0.71	0.95	0.18
Tc00.1047053509719.50	protein kinase, putative	0.37	-0.6	0.07	0.35	-0.44	0.13	0.59	1.48	0.59	0.4	-0.35	0.53
Tc00.1047053509775.20	protein kinase, putative	0.51	0.87	0.45	0.51	0.99	0.32	0.25	-0.44	0.36	0.11	-1.28	0.45
Tc00.1047053509937.220	protein kinase, putative	0.44	-0.45	0.17	0.43	-0.21	0.69	0.69	1.64	0.4	0.34	-0.83	0.47
Tc00.1047053509991.9	protein kinase, putative	0.29	-0.73	0.91	0.55	0.36	0.55	0.73	1.47	0.27	0.28	-1.06	0.4
Tc00.1047053510045.30	protein kinase, putative	0.45	0.06	0.61	0.49	0.78	0.27	0.48	0.44	0.63	0.3	-1.38	0.29
Tc00.1047053510077.30	protein kinase, putative	0.54	1.37	0.14	0.41	0.4	0.26	0.19	-1.09	0.04	0.24	-0.66	0.27
Tc00.1047053510089.130	protein kinase, putative	0.48	1.39	0.04	0.34	-0.59	0.38	0.33	-0.14	0.35	0.34	-0.55	0.35
Tc00.1047053510089.170	casein kinase I, putative	0.15	-0.78	0.63	0.19	-0.62	0.48	0.39	1.47	0.36	0.2	0.05	0.33
Tc00.1047053510089.80	protein kinase, putative	0.65	0.13	0.21	0.69	0.47	0.14	0.73	0.93	0.73	0.55	-1.53	0.21
Tc00.1047053510123.20	mitogen activated protein kinase, putative	0.4	-1.13	0.28	0.42	-0.99	0.33	0.62	0.91	0.28	0.64	1.22	0.46
Tc00.1047053510329.70	protein kinase, putative	0.4	-1.26	0.26	0.74	1.11	0.16	0.72	1.15	0.33	0.46	-0.92	0.29
Tc00.1047053510431.140	protein kinase, putative	0.69	0.69	0.19	0.66	0.75	0.44	0.59	0.18	0.3	0.21	-1.67	0.28
Tc00.1047053510519.40	protein kinase, putative	0.43	1.48	0.27	0.28	-0.22	0.35	0.1	-1.06	0.42	0.1	-0.58	0.57
Tc00.1047053510659.70	protein kinase-like protein, putative	0.21	0.45	0.62	0.33	1.47	0.7	0.16	-1.15	0.15	0.16	-0.67	0.29
Tc00.1047053510661.190	protein kinase, putative	0.05	-1.94	0.25	0.2	0.86	0.82	0.19	0.84	0.73	0.17	0.7	0.08
Tc00.1047053510681.20	myosin heavy chain kinase A, putative	0.75	0.4	0.24	0.87	1.5	0.36	0.54	-0.73	0.23	0.46	-1.05	0.78
Tc00.1047053510733.10	p21-activated kinase 3, putative	0.59	1.13	0.44	0.48	-0.18	0.39	0.3	-1.46	0.44	0.53	0.37	0.37
Tc00.1047053510761.60	casein kinase II, putative	0.57	-0.35	0.15	0.67	-0.09	0.33	0.78	1.49	0.27	0.6	-1.14	0.57
Tc00.1047053510949.10	dual specificity protein phosphatase, putative	0.17	-1.78	0.6	0.63	1.65	0.46	0.44	0.59	0.76	0.42	0.43	0.78
Tc00.1047053510971.60	protein kinase, putative	0.4	-0.06	0.07	0.49	0.54	0.34	0.56	1.13	0.65	0.26	-1.61	0.56
Tc00.1047053511127.220	protein kinase, putative	0.42	-1.52	0.12	0.5	-0.57	0.49	0.82	1.08	0.39	0.79	0.89	0.64
Tc00.1047053511165.100	protein kinase, putative	0.56	0.69	0.22	0.49	0.35	0.59	0.46	0.43	0.1	0.24	-1.37	0.65
Tc00.1047053511269.50	protein kinase A catalytic subunit, putative	0.09	-0.97	0.2	0.32	0.4	0.77	0.57	1.63	0.05	0.09	-1.02	0.22
Tc00.1047053511277.140	serine/threonine protein kinase, putative	0.5	-1.55	0.52	0.59	-0.35	0.24	0.7	1.24	0.61	0.67	0.52	0.57
Tc00.1047053511283.280	protein kinase, putative	0.67	0.19	0.42	0.78	1.58	0.09	0.58	-0.41	0.02	0.41	-1.26	0.43
Tc00.1047053511299.70	mitogen-activated protein kinase, putative	0.38	-1.15	0.03	0.42	-0.65	0.47	0.68	1.33	0.52	0.57	0.36	0.23
Tc00.1047053511389.80	protein kinase, putative	0.46	-0.08	0.26	0.49	0.19	0.12	0.6	1.23	0.34	0.41	-1.19	0.94
Tc00.1047053511393.60	protein kinase, putative	0.78	0.7	0.74	0.78	0.98	0.37	0.73	-0.02	0.18	0.58	-1.52	0.47
Tc00.1047053511529.68	cyclin-dependent kinases regulatory subunit, putative	0.87	1.12	0.02	0.81	0.22	0.17	0.69	-1.54	0.2	0.82	0.07	0.28
Tc00.1047053511573.40	mitogen-activated protein kinase, putative	0.27	-1.75	0.42	0.47	-0.31	0.1	0.65	1.11	0.35	0.61	1	0.41
Tc00.1047053511657.10	protein kinase, putative	0.08	-1.14	0.17	0.06	-0.6	0.28	0.35	1.72	0.08	0.08	-0.25	0.32
Tc00.1047053511671.80	protein kinase, putative	0.26	-1.26	0.7	0.45	-0.23	0.44	0.54	-0.01	0.27	0.74	1.51	0.82
Tc00.1047053511727.210	serine/threonine protein kinase, putative	0.29	-0.8	0.45	0.44	0.69	0.58	0.55	1.26	0.8	0.27	-0.95	0.36
Tc00.1047053511817.210	protein kinase, putative	0.75	1.23	0.36	0.75	0.66	0.34	0.66	-1.11	0.12	0.66	-0.68	0.79
Tc00.1047053511821.40	hypothetical protein, conserved	0.38	-0.64	0.34	0.25	-0.89	0.51	0.4	-0.35	0.19	0.56	1.5	0.73
Tc00.1047053511837.70	mitogen activated protein kinase, putative	0.32	-1.23	0.2	0.36	-0.9	0.26	0.6	1	0.29	0.6	1.17	0.4
Tc00.1047053511837.90	protein kinase, putative	0.2	-0.77	0.42	0.05	-1.45	0	0.26	-0.1	0.44	0.54	1.52	0.48
