# Supplementary material for: The steady-state transcriptome of the four major life-cycle stages of Trypanosoma cruzi
Source: BMC Genomics. 2009 Aug 7;10:370. doi: 10.1186/1471-2164-10-370 (PMC2907688; doi:10.1186/1471-2164-10-370)
Supplement: Additional file 3 — Microarray data for Trypanosoma cruzi genes annotated as 'integral-to-membrane' by the Gene Ontology Consortium http://www.geneontology.org significantly regulated during the life-cycle of Trypanosoma cruzi. The file consists of one table. Percentiles are the percentile ranks for the signal intensities within each stage. For example, a spot with a percentile of 50% in amastigotes was brighter than 50% of all of the spots in the amastigote channel. Ratios are the mean log2(stage/reference) ratios for the three biological replicates in amastigotes (AMA), trypomastigotes (TRYP), epimastigotes (EPI), and metacyclic trypomastigotes (META). Standard deviations are for the log2 ratios in the three biological replicates. [file 1471-2164-10-370-S3.xls]

## Sheet: membrane
ORF	Gene Name	AMA Percentile	AMA Ratio	AMA sd	TRYP Percentile	TRYP Ratio	TRYP sd	META Percentile	META Ratio	META sd	EPI Percentile	EPI Ratio	EPI sd
Tc00.1047053429257.20	fatty acid desaturase, putative	0.81	-0.64	0.53	0.81	-1	0.41	0.84	0.28	0.2	0.88	1.15	0.5
Tc00.1047053473111.10	lathosterol oxidase, putative	0.04	-2.02	0.19	0.04	-1.17	0.45	0.64	0.64	0.2	0.75	1.12	0.34
Tc00.1047053503467.20	hypothetical protein, conserved	0.1	-1.98	0.14	0.52	0.62	0.54	0.68	1.2	0.09	0.5	0.21	0.36
Tc00.1047053503487.50	UDP-Gal or UDP-GlcNAc-dependent glycosyltransferase, putative	0.5	1.13	0.36	0.45	-0.27	0.27	0.49	0.18	0.56	0.38	-1.18	0.61
Tc00.1047053503571.10	flagellum-adhesion glycoprotein, putative	0.66	-0.93	0.03	0.82	1.77	0.33	0.69	0.14	1.09	0.62	-0.67	0.8
Tc00.1047053503703.10	hypothetical protein, conserved	0.47	0.51	0.4	0.51	1.33	0.06	0.41	-0.44	0.62	0.31	-1.28	0.23
Tc00.1047053503809.110	phosphatidic acid phosphatase protein, putative	0.77	1.25	0.5	0.74	0.52	0.06	0.57	-1.41	0.47	0.64	-0.53	0.62
Tc00.1047053503837.20	amino acid transporter, putative	0.29	-0.42	0.27	0.1	-1.18	0.17	0.36	0.12	0.54	0.65	1.58	0.42
Tc00.1047053503929.10	V-type ATPase, A subunit, putative	0.63	-0.18	0.39	0.63	-0.41	0.19	0.57	-1.1	0.17	0.74	1.6	0.33
Tc00.1047053503971.30	hypothetical protein, conserved	0.26	0.93	0.09	0.15	-0.34	0.19	0.08	-0.96	0.36	0.17	0.25	0.73
Tc00.1047053503999.100	phospholipid-transporting ATPase 1-like protein, putative	0.67	-0.03	0.54	0.5	-0.94	0.63	0.82	1.41	0.36	0.58	-0.37	0.47
Tc00.1047053504033.220	huntingtin interacting protein (HIP), putative	0.56	2.01	1.15	0.46	-0.48	0.29	0.45	-0.72	0.75	0.48	0.08	0.37
Tc00.1047053504057.120	lipophosphoglycan biosynthetic protein 2, putative	0.69	1.55	0.19	0.45	-0.1	0.52	0.39	-0.7	0.31	0.36	-0.7	0.52
Tc00.1047053504069.60	GPI transamidase component GAA1, putative	0.61	-1.94	0.5	0.73	0.5	0.43	0.76	1	0.38	0.72	0.33	0.43
Tc00.1047053504069.80	ATP synthase F1 subunit gamma protein, putative	0.68	-0.72	0.41	0.69	-0.74	0.16	0.74	0.05	0.37	0.8	1.31	0.51
Tc00.1047053504071.70	hypothetical protein, conserved	0.43	1.08	0.11	0.45	0.56	0.61	0.28	-1.25	0.47	0.38	-0.12	0.68
Tc00.1047053504071.90	glycosyltransferase family 28 protein, putative	0.35	0.47	0.17	0.4	1.03	0.55	0.16	-1.62	0.13	0.26	0.04	0.31
Tc00.1047053504085.60	CMP-sialic acid transporter, putative	0.54	0.54	0.49	0.65	1.54	0.29	0.18	-1.22	0.43	0.23	-0.75	0.52
Tc00.1047053504125.50	mitochondrial carrier protein, putative	0.33	0.01	0.05	0.17	-1.36	0.32	0.34	-0.07	0.18	0.49	1.41	0.5
Tc00.1047053504137.140	hypothetical protein, conserved	0.46	1.06	0.4	0.24	-0.88	0.35	0.26	-0.46	0.21	0.37	0.37	0.53
Tc00.1047053504223.20	amino acid permease, putative	0.36	-0.86	0.95	0.49	0.36	0.6	0.69	1.51	0.45	0.32	-0.83	0.23
Tc00.1047053504425.70	hypothetical protein, conserved	0.51	0.48	0.46	0.54	0.37	0.11	0.57	0.77	0.78	0.31	-1.48	0.32
Tc00.1047053504427.70	3-oxo-5-alpha-steroid 4-dehydrogenase, putative	0.46	-0.23	0.49	0.36	-0.77	0.25	0.43	-0.62	0.07	0.65	1.55	0.31
Tc00.1047053504867.20	ABC transporter, putative	0.62	-0.59	0.33	0.5	-1.07	0.39	0.65	0.07	0.19	0.75	1.46	0.35
Tc00.1047053505163.80	oligosaccharyl transferase subunit, putative	0.82	1.12	0.3	0.79	0.28	0.37	0.71	-1.3	0.83	0.78	0.07	0.57
Tc00.1047053505171.10	phospholipid transporting ATPase-like protein, putative	0.75	1.12	0.24	0.72	0.81	0.08	0.43	-1.27	0.18	0.49	-0.78	0.55
Tc00.1047053505183.130	sugar transporter, putative	0.93	1.36	0.34	0.78	-0.52	0.51	0.78	-0.86	0.26	0.82	0.02	0.75
Tc00.1047053505931.30	trans-sialidase, putative	0.34	-1.4	0.25	0.53	-0.33	0.26	0.81	1.75	0.31	0.63	0.01	0.37
Tc00.1047053505965.30	prenyltransferase, putative	0.39	0.99	0.15	0.26	-0.44	0.46	0.18	-1.21	0.42	0.32	0.66	0.63
Tc00.1047053506025.20	hypothetical protein, conserved	0.24	1.13	0.16	0.15	-0.94	0.34	0.16	0	0.43	0.15	-0.11	0.65
Tc00.1047053506107.10	hypothetical protein, conserved	0.6	0.47	0.23	0.63	0.82	0.35	0.62	0.28	0.42	0.37	-1.54	0.1
Tc00.1047053506135.40	hypothetical protein, conserved	0.22	0.11	0.42	0.16	-1.12	0.44	0.19	-0.72	0.55	0.4	2.15	0.14
Tc00.1047053506223.80	ATP-dependent zinc metallopeptidase, putative	0.09	-1.28	0.1	0.14	-0.81	0.37	0.64	1.13	0.03	0.55	0.99	0.32
Tc00.1047053506249.70	ABC transporter, putative	0.19	-1.1	0.35	0.2	-0.84	0.35	0.46	0.5	0.08	0.61	1.41	0.25
Tc00.1047053506401.304	mitochondrial carrier protein, putative	0.28	-1.04	0.63	0.25	-0.87	0.19	0.46	1.25	0	0.53	1.34	0.82
Tc00.1047053506405.140	hypothetical protein, conserved	0.39	-1.79	0.21	0.71	1.17	0.26	0.59	-0.39	0.51	0.68	1.02	0.23
Tc00.1047053506405.50	serine-palmitoyl-CoA transferase, putative	0.35	0.01	0.4	0.19	-1.36	0.61	0.21	-0.09	0.9	0.43	1.67	0.11
Tc00.1047053506413.70	hypothetical protein, conserved	0.64	-1.04	0.31	0.59	-0.92	0.53	0.76	0.54	0.09	0.81	1.48	0.46
Tc00.1047053506417.60	terbinafine resistance locus protein (yip1), putative	0.69	1.26	0.17	0.63	-0.18	0.76	0.67	0.22	0.12	0.54	-1.28	0.27
Tc00.1047053506425.80	phosphatidylinositol kinase, putative	0.2	-0.63	0.37	0.32	0.25	0.41	0.49	1.4	0.74	0.15	-1.49	0.37
Tc00.1047053506435.390	mitochondrial ATP-dependent zinc metallopeptidase, putative	0.1	-0.01	0.26	0.07	-1.66	0.63	0.14	0.72	0.44	0.16	0.61	0.3
Tc00.1047053506471.19	hypothetical protein, conserved	0.56	1.3	0.09	0.45	0.03	0.5	0.34	-1.07	0.36	0.38	-0.41	0.47
Tc00.1047053506513.7	hypothetical protein, conserved	0.33	-0.2	0.2	0.18	-1.33	0.27	0.3	-0.34	0.85	0.46	1.18	0.07
Tc00.1047053506559.100	multidrug resistance-associated protein, putative	0.41	1.39	0.14	0.31	0.21	0.44	0.2	-1.31	0.12	0.27	-0.29	0.24
Tc00.1047053506579.10	ABC transporter, putative	0.83	-0.61	0.76	0.74	-1.15	0.39	0.86	0.51	0.27	0.9	1.27	0.51
Tc00.1047053506585.70	P450 reductase, putative	0.62	-0.32	0.38	0.57	-0.77	0.26	0.62	-0.58	0.47	0.74	1.71	0.47
Tc00.1047053506661.10	fatty acid elongase, putative	0.67	-0.27	0.6	0.4	-1.19	0.14	0.78	1.17	0.27	0.69	0.26	0.19
Tc00.1047053506661.20	fatty acid elongase, putative	0.81	0.98	0.5	0.63	-0.92	0.3	0.67	-0.9	0.07	0.79	0.81	0.41
Tc00.1047053506661.30	fatty acid elongase, putative	0.67	-0.65	0.4	0.39	-1.05	0.38	0.73	0.1	0.32	0.9	1.64	0.29
Tc00.1047053506685.40	hypothetical protein, conserved	0.9	1.53	0.32	0.77	-0.48	0.28	0.76	-0.75	0.2	0.8	-0.14	0.61
Tc00.1047053506753.110	cytochrome b5-like, putative	0.8	1.36	0.2	0.66	0.13	0.13	0.41	-1.39	0.27	0.63	-0.13	0.31
Tc00.1047053506773.90	amino acid permease/transporter, putative	0.77	0.35	0.77	0.48	-1.22	0.41	0.68	-0.35	0.15	0.87	1.19	0.31
Tc00.1047053506779.90	hypothetical protein, conserved	0.63	1.29	0.63	0.38	-0.77	0.4	0.41	-0.91	0.03	0.55	0.38	0.58
Tc00.1047053506789.180	glutaminyl cyclase, putative	0.13	-0.88	0.41	0.07	-1.35	0.22	0.16	0.02	0.15	0.39	1.55	0.39
Tc00.1047053506789.300	hypothetical protein, conserved	0.65	1.07	0.33	0.64	0.06	0.41	0.53	-1.3	0.49	0.59	0.07	0.4
Tc00.1047053506797.90	short chain dehydrogenase/reductase, putative	0.26	0.31	0.29	0.17	-1.03	0.14	0.15	-0.57	0.1	0.34	1.23	0.05
Tc00.1047053506831.79	pre-mRNA splicing factor ATP-dependent RNA helicase, putative	0.5	0.68	0.43	0.49	1.05	0.24	0.24	-0.27	0.17	0.07	-1.57	0.44
Tc00.1047053506833.70	cationic amino acid transporter, putative	0.32	-1.02	0.53	0.72	1.91	0.19	0.37	-0.34	0.5	0.39	-0.42	0.43
Tc00.1047053506835.150	zinc-binding protein (Yippee), putative	0.59	-0.4	0.44	0.59	-0.15	0.1	0.7	1.44	0.55	0.54	-0.87	0.4
Tc00.1047053506855.140	vesicule-associated membrane protein, putative	0.59	0.95	0.34	0.57	1.06	0.18	0.34	-1.06	0.05	0.36	-0.96	0.42
Tc00.1047053506855.80	ATP synthase, putative	0.42	0.12	0.64	0.29	-1.1	0.35	0.39	-0.23	0.43	0.51	1.19	0.51
Tc00.1047053506925.470	heat shock protein DnaJ, putative	0.65	1.32	0.35	0.58	0.3	0.23	0.46	-1.26	0.39	0.5	-0.48	0.32
Tc00.1047053506925.530	ABC transporter, putative	0.7	0.9	0.49	0.72	1.1	0.45	0.5	-0.95	0.01	0.47	-0.83	0.51
Tc00.1047053506941.20	tRNA modification enzyme, putative	0.99	1.47	0.08	0.95	0.14	0.63	0.93	-0.65	0.43	0.91	-1.02	0.5
Tc00.1047053506941.60	phospholipid-translocating P-type ATPase (flippase), putative	0.27	0.01	0.42	0.47	1.39	0.33	0.2	-1.46	0.35	0.34	0.11	0.58
Tc00.1047053506943.120	hypothetical protein, conserved	0.38	0.61	0.1	0.36	0.93	0.18	0.27	-0.11	0.4	0.16	-1.69	1.01
Tc00.1047053506945.300	V-type ATPase, C subunit, putative	0.5	-0.3	0.09	0.5	-1.06	0.28	0.55	0.13	0.62	0.58	0.97	0.44
Tc00.1047053506989.130	hypothetical protein, conserved	0.52	0.72	0.52	0.35	-0.64	0.25	0.34	-0.94	0.48	0.52	0.93	0.33
Tc00.1047053507053.120	hypothetical protein, conserved	0.69	-0.06	0.7	0.65	-1.43	0.02	0.7	0.87	0.44	0.72	0.7	0.45
Tc00.1047053507077.20	hypothetical protein, conserved	0.75	1.2	0.49	0.73	0.44	0.6	0.63	-1.45	0.64	0.68	-0.37	0.8
Tc00.1047053507089.110	hypothetical protein, conserved	0.21	-1.09	0.98	0.2	-1.04	0.45	0.58	0.63	0.44	0.53	1.19	0.25
Tc00.1047053507089.40	CMP-sialic acid transporter, putative	0.46	0.19	0.6	0.63	1.54	0.73	0.25	-1.46	0.29	0.41	-0.22	0.34
Tc00.1047053507129.30	C-14 sterol reductase, putative	0.49	-0.49	0.57	0.56	0.07	0.15	0.46	-1.4	0.73	0.73	1.71	0.66
Tc00.1047053507241.39	ABC transporter, putative	0.74	-0.46	0.45	0.68	-1.25	0.62	0.8	0.57	0.23	0.8	1.2	0.48
Tc00.1047053507467.90	diacylglycerol acyltransferase, putative	0.46	0.89	0.41	0.44	0.98	0.25	0.31	-0.37	0.83	0.18	-1.23	0.44
Tc00.1047053507603.150	hypothetical protein, conserved	0.42	1.03	0.32	0.37	0.7	0.48	0.16	-1.15	0.28	0.18	-0.69	0.33
Tc00.1047053507669.220	hypothetical protein, conserved	0.38	-0.96	0.68	0.43	-0.92	0.47	0.6	0.49	0.41	0.64	1.19	0.08
Tc00.1047053507811.60	vesicle-associated membrane protein, putative	0.66	-0.34	0.57	0.6	-0.82	0.63	0.73	1.49	0.57	0.64	-0.28	0.22
Tc00.1047053507939.30	hypothetical protein, conserved	0.26	-1.01	0.18	0.33	-0.67	0.52	0.59	1.31	0.44	0.49	0.28	0.25
Tc00.1047053508015.50	hypothetical protein, conserved	0.56	0.58	0.41	0.5	0.24	0.61	0.54	0.84	0.43	0.36	-1.42	0.5
Tc00.1047053508065.70	hypothetical protein, conserved	0.31	-1.05	0.34	0.33	-0.82	0.37	0.6	0.22	0.9	0.7	1.52	0.67
Tc00.1047053508153.100	acyltransferase, putative	0.6	1.01	0.36	0.57	0.9	0.35	0.33	-1	0.15	0.37	-0.79	0.26
Tc00.1047053508153.230	hypothetical protein, conserved	0.82	0.81	0.1	0.79	0.69	0.35	0.74	0.12	0.12	0.5	-1.56	0.33
Tc00.1047053508153.840	hypothetical protein, conserved	0.64	-0.76	0.42	0.6	-0.54	0.4	0.64	-0.26	0.37	0.8	1.53	0.58
Tc00.1047053508355.40	choline/carnitine O-acetyltransferase, putative	0.49	1.4	0.31	0.31	0.2	0.17	0.16	-0.75	0.09	0.16	-0.82	0.05
Tc00.1047053508355.70	diacylglycerol acyltransferase, putative	0.63	0.22	0.28	0.68	1.09	0.76	0.57	-0.04	0.27	0.44	-1.65	0
Tc00.1047053508411.60	hypothetical protein, conserved	0.82	-1.49	0.91	0.82	-0.25	0.33	0.86	1.01	0.44	0.88	0.52	0.58
Tc00.1047053508503.60	protein kinase, putative	0.68	1.16	0.51	0.6	0.62	0.29	0.34	-1.29	0.49	0.44	-0.49	0.82
Tc00.1047053508645.40	nucleoside transporter 1, putative	0.85	1.4	0.51	0.69	-0.68	0.26	0.69	-0.7	0.35	0.76	-0.04	0.27
Tc00.1047053508707.190	hypothetical protein, conserved	0.48	0	0.68	0.65	1.45	0.55	0.5	-0.35	0.29	0.44	-1.07	0.32
Tc00.1047053508777.140	hypothetical protein, conserved	0.44	-0.78	0.85	0.32	-0.91	0.4	0.48	-0.05	0.49	0.49	1.41	0.68
Tc00.1047053508799.160	cytochrome b5-like, putative	0.89	1.06	0.15	0.71	-0.27	0.4	0.52	-1.5	0.29	0.83	0.61	0.45
Tc00.1047053508799.260	hypothetical protein, conserved	0.25	-0.23	0.09	0.12	-1.31	0.06	0.28	0.3	0.55	0.35	1.31	0.46
Tc00.1047053508809.30	ABC transporter, putative	0.06	-1.94	0.01	0.06	-1.03	0.38	0.56	0.45	0.21	0.72	1.22	0.28
Tc00.1047053508813.80	hypothetical protein, conserved	0.62	-0.15	0.84	0.76	1.7	0.8	0.38	-1.33	0.14	0.52	-0.27	0.43
Tc00.1047053508815.80	hypothetical protein, conserved	0.68	0.39	0.61	0.64	-0.84	0.13	0.64	-0.85	0.18	0.71	1.22	0.13
Tc00.1047053508823.20	hypothetical protein, conserved	0.98	0.35	0.56	0.83	-0.54	0.67	0.86	-1.12	0.38	0.98	1.32	0.94
Tc00.1047053508911.20	hypothetical protein, conserved	0.46	1.37	0.72	0.38	0.21	0.21	0.23	-1.08	0.59	0.26	-0.5	0.3
Tc00.1047053508927.20	hypothetical protein, conserved	0.47	1.23	0.09	0.32	-0.09	0.36	0.18	-1.26	0.42	0.36	0.22	0.08
Tc00.1047053509011.40	calreticulin, putative	0.75	0.95	0.61	0.72	1.05	0.22	0.43	-1.16	0.3	0.51	-0.91	0.36
Tc00.1047053509065.130	hypothetical protein, conserved	0.81	0.85	0.2	0.81	1.25	0.27	0.61	-0.89	0.17	0.63	-1.17	0.27
Tc00.1047053509073.20	hypothetical protein, conserved	0.79	0.36	0.61	0.84	1.93	0.62	0.75	-0.54	0.49	0.71	-0.99	0.42
Tc00.1047053509109.114	mitochondrial carrier protein, putative	0.12	-0.84	0.4	0.08	-1.23	0.2	0.24	0.27	0.39	0.37	1.25	0.17
Tc00.1047053509157.60	1-acyl-sn-glycerol-3-phosphate acyltransferase, putative	0.81	1.37	0.12	0.71	0.4	0.6	0.53	-1.26	0.3	0.61	-0.47	0.27
Tc00.1047053509231.10	cytochrome P450, putative	0.64	-0.41	0.14	0.58	-0.59	0.5	0.61	-0.81	0.25	0.82	1.73	0.34
Tc00.1047053509233.180	ATPase beta subunit, putative	0.71	0.7	0.28	0.73	1.03	0.18	0.45	-1.59	0.45	0.65	-0.05	0.91
Tc00.1047053509233.50	hypothetical protein, conserved	0.65	-0.1	0.6	0.6	-0.33	0.39	0.5	-1.28	0.84	0.73	1.64	0.37
Tc00.1047053509235.20	C-5 sterol desaturase, putative	0.89	1.2	0.14	0.81	0.8	0.61	0.56	-1.34	0.58	0.66	-0.61	0.36
Tc00.1047053509237.30	hypothetical protein, conserved	0.23	1.17	0.09	0.15	-0.54	0.26	0.09	-0.94	0.45	0.27	0.9	0.56
Tc00.1047053509239.10	fatty acid desaturase, putative	0.87	-0.32	0.51	0.68	-1.11	0.71	0.87	-0.09	0.26	0.97	1.57	0.31
Tc00.1047053509317.50	dolichyl-P-Man:Man7GlcNAc2-PP-dolichyl alpha6-mannosyltransferase, putative	0.12	-0.79	0.13	0.1	-0.8	0.01	0.26	1.39	0.84	0.16	0.14	0.19
Tc00.1047053509429.220	hypothetical protein, conserved	0.79	-1.76	0.01	0.84	-0.89	0.32	0.89	0.9	0.07	0.89	1.05	0.34
Tc00.1047053509571.70	hypothetical protein, conserved	0.49	0.62	0.07	0.47	0.46	0.5	0.5	0.43	0.53	0.2	-1.53	0.15
Tc00.1047053509589.20	squalene monooxygenase, putative	0.65	1.02	0.19	0.61	0.92	0.41	0.09	-1.46	0.39	0.34	-0.35	0.46
Tc00.1047053509601.59	protoheme IX farnesyltransferase, putative	0.07	-1.14	0.44	0.09	-0.59	0.26	0.16	0.53	0.47	0.49	2.51	0.41
Tc00.1047053509601.70	vacuolar proton translocating ATPase subunit A, putative	0.63	0.21	0.76	0.74	1.34	0.74	0.42	-1.77	0.34	0.6	0.24	0.53
Tc00.1047053509611.170	hypothetical protein, conserved	0.17	0.61	0.41	0.18	-0.29	0.33	0.08	-1.23	0.21	0.19	0.87	0.62
Tc00.1047053509617.70	subtilisin-like serine peptidase, putative	0.47	0.83	0.15	0.58	1.2	0.61	0.31	-0.87	0.19	0.21	-1.02	0.52
Tc00.1047053509647.150	calcium-transporting ATPase, putative	0.38	1.04	0.14	0.38	0.87	0.36	0.2	-1.03	0.08	0.21	-0.81	0.36
Tc00.1047053509717.100	membrane-bound acid phosphatase 2, putative	0.61	1.44	0.37	0.4	0.1	0.33	0.29	-0.72	0.23	0.24	-0.95	0.71
Tc00.1047053509719.56	hypothetical protein, conserved	0.67	1.23	0.26	0.6	0.79	0.17	0.54	-0.31	0.6	0.46	-1.11	0.46
Tc00.1047053509767.70	vacuolar proton translocating ATPase subunit A, putative	0.44	0.71	0.42	0.38	0	0.33	0.21	-1.5	0.43	0.51	0.93	0.72
Tc00.1047053509769.36	hypothetical protein, conserved	0.35	1.41	0.37	0.27	-0.35	0.43	0.28	-0.63	0.36	0.25	-0.48	0.34
Tc00.1047053509769.90	mitochondrial carrier protein, putative	0.49	-0.29	0.19	0.43	-1.22	0.23	0.61	1.1	0.5	0.53	0.21	0.38
Tc00.1047053509777.130	hypothetical protein, conserved	0.61	-0.82	0.77	0.73	1.74	0.42	0.66	-0.1	0.31	0.62	-0.86	0.17
Tc00.1047053509885.70	transporter, putative	0.29	-1.15	0.5	0.31	-0.7	0.55	0.78	1.42	0.06	0.62	0.46	0.71
Tc00.1047053510007.70	ATP-dependent zinc metallopeptidase, putative	0.39	1.16	0.47	0.37	0.57	0.18	0.17	-1.51	0.33	0.23	-0.19	0
Tc00.1047053510089.170	casein kinase I, putative	0.15	-0.78	0.63	0.19	-0.62	0.48	0.39	1.47	0.36	0.2	0.05	0.33
Tc00.1047053510089.39	CAAX prenyl protease 2, putative	0.73	-0.59	0.23	0.69	-0.85	0.58	0.73	-0.04	0.59	0.81	1.45	0.39
Tc00.1047053510105.250	membrane-bound acid phosphatase 2, putative	0.48	1.35	0.62	0.24	-0.38	0.12	0.23	-0.45	0.58	0.23	-0.58	0.41
Tc00.1047053510283.140	UDP-N-acetylglucosamine--dolichyl-phosphate n- acetylglucosaminephosphotransferase, putative	0.41	-1.25	0.38	0.52	-0.31	0.18	0.54	-0.12	0.19	0.66	1.55	0.48
Tc00.1047053510329.200	DNA-directed RNA polymerase II subunit 3, putative	0.57	0.7	0.9	0.6	1.01	0.5	0.46	-0.13	0.21	0.3	-1.45	0.24
Tc00.1047053510357.50	hypothetical protein, conserved	0.13	-1.46	0.25	0.19	-0.61	0.56	0.6	1	0.27	0.62	1.06	0.47
Tc00.1047053510565.20	fatty acid desaturase, putative	0.78	0.29	0.32	0.76	0	0.2	0.62	-1.51	0.11	0.82	1.09	0.71
Tc00.1047053510603.90	mitochondrial carrier protein, putative	0.34	1.17	0.17	0.24	-0.72	0.2	0.26	-0.45	0.63	0.33	-0.11	0.51
Tc00.1047053510661.190	protein kinase, putative	0.05	-1.94	0.25	0.2	0.86	0.82	0.19	0.84	0.73	0.17	0.7	0.08
Tc00.1047053510679.30	metal-ion transporter, putative	0.72	1.23	0.37	0.67	-0.09	0.19	0.59	-1.2	0.37	0.66	0.07	0.34
Tc00.1047053510685.10	calreticulin, putative	0.72	1.42	0.02	0.77	1.4	0.12	0.33	-1.06	0.34	0.45	-0.92	0.08
Tc00.1047053510719.20	short-chain dehydrogenase, putative	0.6	0.92	0.46	0.59	0.57	0.56	0.39	-1.26	0.22	0.49	-0.38	0.59
Tc00.1047053510761.44	cyclophilin-like protein, putative	0.51	-0.6	0.37	0.38	-1.28	0.6	0.64	0.85	0.33	0.65	1.06	0.48
Tc00.1047053510787.10	trans-sialidase, putative	0.83	-0.61	0.25	0.86	1.64	0.3	0.87	0.73	0.72	0.81	-1.23	0.36
Tc00.1047053510835.24	mitochondrial carrier protein, putative	0.27	-0.53	0.32	0.24	-1.92	0.78	0.34	0.31	0	0.45	1.36	0.95
Tc00.1047053510873.10	NAD(P)-dependent steroid dehydrogenase protein, putative	0.56	-1.09	0.38	0.47	-0.85	0.75	0.81	0.59	0.12	0.89	1.37	0.26
Tc00.1047053510903.60	prenyltransferase, putative	0.41	-0.62	0.18	0.32	-1.26	0.5	0.67	1.09	0.42	0.64	1	0.62
Tc00.1047053511021.70	ABC transporter, putative	0.72	0.73	0.03	0.58	-0.94	0.15	0.52	-0.9	0.4	0.7	1.15	0.35
Tc00.1047053511181.20	hypothetical protein, conserved	0.79	-1.45	0.17	0.79	-0.66	0.27	0.87	1.26	0.16	0.88	0.82	0.2
Tc00.1047053511277.240	vacuolar ATP synthase subunit c, putative	0.71	0.48	0.2	0.77	1.57	0.53	0.47	-1.4	0.14	0.57	-0.65	0.44
Tc00.1047053511277.400	UDP-galactose transporter, putative	0.26	0	0.38	0.44	1.53	0.34	0.08	-1.6	0.38	0.27	0.04	0.45
Tc00.1047053511291.100	synaptobrevin-type transport protein, putative	0.72	0.44	0.46	0.69	1.4	0.35	0.55	-0.68	0.49	0.56	-1.05	0.32
Tc00.1047053511315.20	hypothetical protein, conserved	0.69	0.99	0.41	0.69	0.57	0.58	0.6	-1.1	0.38	0.63	-0.55	0.34
Tc00.1047053511321.10	FG-GAP repeat protein, putative	0.58	0.98	0.23	0.55	0.8	0.32	0.3	-1.29	0.35	0.4	-0.44	0.38
Tc00.1047053511339.30	UDP-Gal or UDP-GlcNAc-dependent glycosyltransferase, putative	0.75	0.59	0.32	0.82	1.57	0.24	0.6	-0.87	0.44	0.6	-0.94	0.17
Tc00.1047053511389.110	cytochrome c oxidase VIII (COX VIII), putative	0.88	-0.85	0.3	0.87	-0.95	0.11	0.94	0.58	0.43	0.94	1	0.58
Tc00.1047053511391.90	endosomal integral membrane protein, putative	0.77	0.97	0.23	0.73	0.93	0.06	0.63	-0.59	0.22	0.55	-1.18	0.3
Tc00.1047053511491.130	PAP2 family protein, putative	0.56	1.03	0.08	0.54	0.94	0.19	0.34	-1.03	0.21	0.33	-1.01	0.55
Tc00.1047053511491.70	endosomal integral membrane protein, putative	0.71	0.81	0.55	0.27	-1.33	0.41	0.52	-0.24	0.26	0.68	0.84	0.46
Tc00.1047053511501.30	ABC transporter, putative	0.54	0.66	0.33	0.5	-1.09	0.54	0.48	-0.52	0.12	0.58	1.01	0.62
Tc00.1047053511507.50	mannosyltransferase, putative	0.14	-0.61	0.52	0.09	-1.42	0.55	0.16	0.26	0.39	0.2	1.18	0.5
Tc00.1047053511511.20	tRNA modification enzyme, putative	0.19	0.35	0.18	0.23	0.56	0.19	0.16	-1.43	0.43	0.22	0.34	0.68
Tc00.1047053511543.60	glutathione peroxidase, putative	0.46	1	0.64	0.33	-0.85	0.32	0.32	-0.71	0.17	0.41	0.38	0.2
Tc00.1047053511545.190	GPI transamidase component Tta1, putative	0.6	-0.35	0.93	0.68	1.63	0.23	0.6	-0.76	0.29	0.61	-0.51	0.51
Tc00.1047053511725.134	mitochondrial carrier protein, putative	0.55	0.42	0.34	0.59	1.2	0.75	0.38	-1.21	0.43	0.4	-0.6	0.47
Tc00.1047053511725.140	mitochondrial carrier protein, putative	0.58	1.38	0.32	0.5	0.29	0.24	0.36	-0.8	0.09	0.34	-0.85	0.21
Tc00.1047053511727.210	serine/threonine protein kinase, putative	0.29	-0.8	0.45	0.44	0.69	0.58	0.55	1.26	0.8	0.27	-0.95	0.36
Tc00.1047053511823.50	hypothetical protein, conserved	0.38	0.73	0.6	0.45	1.08	0.35	0.35	-0.31	0.21	0.26	-1.38	0.28
Tc00.1047053511837.10	vesicle-associated membrane protein, putative	0.64	-1	0.28	0.66	-1.01	0.28	0.79	1.21	0.62	0.73	0.77	0.23
