# Supplementary material for: The steady-state transcriptome of the four major life-cycle stages of Trypanosoma cruzi
Source: BMC Genomics. 2009 Aug 7;10:370. doi: 10.1186/1471-2164-10-370 (PMC2907688; doi:10.1186/1471-2164-10-370)
Supplement: Additional file 4 — Remapping of the array oligonucleotides to the T. cruzi CL Brener annotated reference genome sequence. The file consists of one table. Shown are the results of our remapping of the Pathogen Functional Genomics Resource Center Trypanosoma cruzi microarray oligonucleotide sequences to the T. cruzi annotated genome, the original TIGR mapping, and the results of the cross-hybridization prediction. [file 1471-2164-10-370-S4.xls]

## Sheet: oligo_remapping
Oligo ID	(ORIGINAL) Primary Target	(REMAPPING) Number of cross-hyb gene IDs	(REMAPPING) Primary Target
QTC00001_D_1	Tc00.1047053509601.120	2	Tc00.1047053509767.120, Tc00.1047053509601.120
QTC00003_P_13	Tc00.1047053509561.110	2	Tc00.1047053509561.110
QTC00006_L_13	Tc00.1047053506657.70	2	Tc00.1047053506657.70
QTC00009_H_13	Obsolete	0
QTC00033_D_13	Reserved	0
QTC00014_P_1	Tc00.1047053506295.60	2	Tc00.1047053506295.60
QTC00017_L_1	Tc00.1047053506865.50	2
QTC00020_H_1	Tc00.1047053507817.40	2	Tc00.1047053507817.40
QTC00034_D_1	Reserved	0
QTC00024_P_13	Tc00.1047053509059.80	1	Tc00.1047053509059.80
QTC00027_L_13	Tc00.1047053510175.30	1
QTC00030_H_13	Tc00.1047053511231.60	2	Tc00.1047053511231.60
QTC00001_D_1	Tc00.1047053509601.120	2	Tc00.1047053509767.120, Tc00.1047053509601.120
QTC00003_P_13	Tc00.1047053509561.110	2	Tc00.1047053509561.110
QTC00006_L_13	Tc00.1047053506657.70	2	Tc00.1047053506657.70
QTC00009_H_13	Obsolete	0
QTC00033_D_13	Reserved	0
QTC00014_P_1	Tc00.1047053506295.60	2	Tc00.1047053506295.60
QTC00017_L_1	Tc00.1047053506865.50	2
QTC00020_H_1	Tc00.1047053507817.40	2	Tc00.1047053507817.40
QTC00034_D_1	Reserved	0
QTC00024_P_13	Tc00.1047053509059.80	1	Tc00.1047053509059.80
QTC00027_L_13	Tc00.1047053510175.30	1
QTC00030_H_13	Tc00.1047053511231.60	2	Tc00.1047053511231.60
QTC00001_C_1	Tc00.1047053509777.70	1	Tc00.1047053509777.70
QTC00003_O_13	Obsolete	1
QTC00006_K_13	Obsolete	2	Tc00.1047053507063.240, Tc00.1047053507807.10
QTC00009_G_13	Obsolete	2	Tc00.1047053508153.1100
QTC00033_C_13	Obsolete	1
QTC00014_O_1	Tc00.1047053506195.220	2	Tc00.1047053506195.220
QTC00017_K_1	Tc00.1047053506775.40	2	Tc00.1047053506775.40
QTC00020_G_1	Obsolete	0
QTC00034_C_1	Reserved	0
QTC00024_O_13	Tc00.1047053508897.100	1	Tc00.1047053508897.100
QTC00027_K_13	Tc00.1047053510025.90	1
QTC00030_G_13	Tc00.1047053511033.20	1	Tc00.1047053511033.20
QTC00001_C_1	Tc00.1047053509777.70	1	Tc00.1047053509777.70
QTC00003_O_13	Obsolete	1
QTC00006_K_13	Obsolete	2	Tc00.1047053507063.240, Tc00.1047053507807.10
QTC00009_G_13	Obsolete	2	Tc00.1047053508153.1100
QTC00033_C_13	Obsolete	1
QTC00014_O_1	Tc00.1047053506195.220	2	Tc00.1047053506195.220
QTC00017_K_1	Tc00.1047053506775.40	2	Tc00.1047053506775.40
QTC00020_G_1	Obsolete	0
QTC00034_C_1	Reserved	0
QTC00024_O_13	Tc00.1047053508897.100	1	Tc00.1047053508897.100
QTC00027_K_13	Tc00.1047053510025.90	1
QTC00030_G_13	Tc00.1047053511033.20	1	Tc00.1047053511033.20
QTC00001_B_1	Tc00.1047053510425.19	4	Tc00.1047053503719.20, Tc00.1047053442383.9, Tc00.1047053510425.19, Tc00.1047053509825.14
QTC00003_N_13	Tc00.1047053510187.130	1	Tc00.1047053510187.130
QTC00006_J_13	Tc00.1047053511825.180	2	Tc00.1047053511825.180
QTC00009_F_13	Tc00.1047053410199.10	2	Tc00.1047053410199.10
QTC00033_B_13	Reserved	0
QTC00014_N_1	Tc00.1047053506289.30	2	Tc00.1047053506289.30
QTC00017_J_1	Tc00.1047053506859.80	2	Tc00.1047053506859.80
QTC00020_F_1	Tc00.1047053507801.80	2	Tc00.1047053507801.80
QTC00034_B_1	Reserved	0
QTC00024_N_13	Tc00.1047053509053.60	2	Tc00.1047053509053.60
QTC00027_J_13	Tc00.1047053510165.50	2	Tc00.1047053510165.50
QTC00030_F_13	Tc00.1047053511219.40	1	Tc00.1047053511219.40
QTC00001_B_1	Tc00.1047053510425.19	4	Tc00.1047053503719.20, Tc00.1047053442383.9, Tc00.1047053510425.19, Tc00.1047053509825.14
QTC00003_N_13	Tc00.1047053510187.130	1	Tc00.1047053510187.130
QTC00006_J_13	Tc00.1047053511825.180	2	Tc00.1047053511825.180
QTC00009_F_13	Tc00.1047053410199.10	2	Tc00.1047053410199.10
QTC00033_B_13	Reserved	0
QTC00014_N_1	Tc00.1047053506289.30	2	Tc00.1047053506289.30
QTC00017_J_1	Tc00.1047053506859.80	2	Tc00.1047053506859.80
QTC00020_F_1	Tc00.1047053507801.80	2	Tc00.1047053507801.80
QTC00034_B_1	Reserved	0
QTC00024_N_13	Tc00.1047053509053.60	2	Tc00.1047053509053.60
QTC00027_J_13	Tc00.1047053510165.50	2	Tc00.1047053510165.50
QTC00030_F_13	Tc00.1047053511219.40	1	Tc00.1047053511219.40
QTC00001_A_1	Obsolete	1
QTC00003_M_13	Tc00.1047053510167.29	2	Tc00.1047053510167.29
QTC00006_I_13	Tc00.1047053508405.10	2	Tc00.1047053508405.10, Tc00.1047053507837.90
QTC00009_E_13	Tc00.1047053507257.80	2	Tc00.1047053507257.80
QTC00033_A_13	Obsolete	4
QTC00014_M_1	Tc00.1047053506187.20	1	Tc00.1047053506187.20
QTC00017_I_1	Tc00.1047053506773.170	2	Tc00.1047053506773.170
QTC00020_E_1	Tc00.1047053507645.59	2	Tc00.1047053507645.59
QTC00034_A_1	Reserved	0
QTC00024_M_13	Tc00.1047053508881.40	2	Tc00.1047053508881.40
QTC00027_I_13	Tc00.1047053510015.10	1	Tc00.1047053510015.10
QTC00030_E_13	Tc00.1047053511019.74	4
QTC00001_A_1	Obsolete	1
QTC00003_M_13	Tc00.1047053510167.29	2	Tc00.1047053510167.29
QTC00006_I_13	Tc00.1047053508405.10	2	Tc00.1047053508405.10, Tc00.1047053507837.90
QTC00009_E_13	Tc00.1047053507257.80	2	Tc00.1047053507257.80
QTC00033_A_13	Obsolete	4
QTC00014_M_1	Tc00.1047053506187.20	1	Tc00.1047053506187.20
QTC00017_I_1	Tc00.1047053506773.170	2	Tc00.1047053506773.170
QTC00020_E_1	Tc00.1047053507645.59	2	Tc00.1047053507645.59
QTC00034_A_1	Reserved	0
QTC00024_M_13	Tc00.1047053508881.40	2	Tc00.1047053508881.40
QTC00027_I_13	Tc00.1047053510015.10	1	Tc00.1047053510015.10
QTC00030_E_13	Tc00.1047053511019.74	4
QTC00001_H_1	Tc00.1047053509609.19	2	Tc00.1047053509609.19
QTC00004_D_1	Obsolete	0
QTC00006_P_13	Tc00.1047053510101.270	2	Tc00.1047053510101.270
QTC00009_L_13	Obsolete	20
QTC00033_H_13	Reserved	0
QTC00014_D_13	Tc00.1047053506251.50	2	Tc00.1047053506251.50
QTC00017_P_1	Tc00.1047053506883.20	1	Tc00.1047053506883.20
QTC00020_L_1	Tc00.1047053507851.30	2
Empty	Empty	0
QTC00025_D_1	Tc00.1047053509399.100	2
QTC00027_P_13	Tc00.1047053510187.310	1	Tc00.1047053510187.310
QTC00030_L_13	Tc00.1047053511255.270	1	Tc00.1047053511255.270
QTC00001_H_1	Tc00.1047053509609.19	2	Tc00.1047053509609.19
QTC00004_D_1	Obsolete	0
QTC00006_P_13	Tc00.1047053510101.270	2	Tc00.1047053510101.270
QTC00009_L_13	Obsolete	20
QTC00033_H_13	Reserved	0
QTC00014_D_13	Tc00.1047053506251.50	2	Tc00.1047053506251.50
QTC00017_P_1	Tc00.1047053506883.20	1	Tc00.1047053506883.20
QTC00020_L_1	Tc00.1047053507851.30	2
Empty	Empty	0
QTC00025_D_1	Tc00.1047053509399.100	2
QTC00027_P_13	Tc00.1047053510187.310	1	Tc00.1047053510187.310
QTC00030_L_13	Tc00.1047053511255.270	1	Tc00.1047053511255.270
QTC00001_G_1	Tc00.1047053507233.10	8	Tc00.1047053507233.10, Tc00.1047053508637.10
QTC00004_C_1	Tc00.1047053504643.49	1	Tc00.1047053504643.49
QTC00006_O_13	Tc00.1047053511753.70	1
QTC00009_K_13	Tc00.1047053509073.50	2	Tc00.1047053509073.50, Tc00.1047053508707.160
QTC00033_G_13	Tc00.1047053507485.150	2	Tc00.1047053507485.150, Tc00.1047053507485.130
QTC00014_C_13	Tc00.1047053506155.110	1	Tc00.1047053506155.110
QTC00017_O_1	Obsolete	4
QTC00020_K_1	Tc00.1047053507669.84	2	Tc00.1047053507669.84
QTC00034_G_1	Reserved	0
QTC00025_C_1	Tc00.1047053509165.49	4	Tc00.1047053509165.49
QTC00027_O_13	Tc00.1047053510049.10	1	Tc00.1047053510049.10
QTC00030_K_13	Tc00.1047053511071.80	2	Tc00.1047053511071.80
QTC00001_G_1	Tc00.1047053507233.10	8	Tc00.1047053507233.10, Tc00.1047053508637.10
QTC00004_C_1	Tc00.1047053504643.49	1	Tc00.1047053504643.49
QTC00006_O_13	Tc00.1047053511753.70	1
QTC00009_K_13	Tc00.1047053509073.50	2	Tc00.1047053509073.50, Tc00.1047053508707.160
QTC00033_G_13	Tc00.1047053507485.150	2	Tc00.1047053507485.150, Tc00.1047053507485.130
QTC00014_C_13	Tc00.1047053506155.110	1	Tc00.1047053506155.110
QTC00017_O_1	Obsolete	4
QTC00020_K_1	Tc00.1047053507669.84	2	Tc00.1047053507669.84
QTC00034_G_1	Reserved	0
QTC00025_C_1	Tc00.1047053509165.49	4	Tc00.1047053509165.49
QTC00027_O_13	Tc00.1047053510049.10	1	Tc00.1047053510049.10
QTC00030_K_13	Tc00.1047053511071.80	2	Tc00.1047053511071.80
QTC00001_F_1	Obsolete	2
QTC00004_B_1	Tc00.1047053508999.190	2	Tc00.1047053508999.190, Tc00.1047053510957.9
QTC00006_N_13	Tc00.1047053511801.14	2	Tc00.1047053511801.14
QTC00009_J_13	Obsolete	0
QTC00033_F_13	Reserved	0
QTC00014_B_13	Tc00.1047053506247.60	1	Tc00.1047053506247.60
QTC00017_N_1	Tc00.1047053506871.180	2	Tc00.1047053506871.180
QTC00020_J_1	Tc00.1047053507831.30	2	Tc00.1047053507831.30
Empty	Empty	0
QTC00025_B_1	Tc00.1047053509381.29	1	Tc00.1047053509381.29
QTC00027_N_13	Tc00.1047053510187.150	1	Tc00.1047053510187.150
QTC00030_J_13	Tc00.1047053511247.9	2	Tc00.1047053511247.9
QTC00001_F_1	Obsolete	2
QTC00004_B_1	Tc00.1047053508999.190	2	Tc00.1047053508999.190, Tc00.1047053510957.9
QTC00006_N_13	Tc00.1047053511801.14	2	Tc00.1047053511801.14
QTC00009_J_13	Obsolete	0
QTC00033_F_13	Reserved	0
QTC00014_B_13	Tc00.1047053506247.60	1	Tc00.1047053506247.60
QTC00017_N_1	Tc00.1047053506871.180	2	Tc00.1047053506871.180
QTC00020_J_1	Tc00.1047053507831.30	2	Tc00.1047053507831.30
Empty	Empty	0
QTC00025_B_1	Tc00.1047053509381.29	1	Tc00.1047053509381.29
QTC00027_N_13	Tc00.1047053510187.150	1	Tc00.1047053510187.150
QTC00030_J_13	Tc00.1047053511247.9	2	Tc00.1047053511247.9
QTC00001_E_1	Obsolete	2	Tc00.1047053511925.30
QTC00004_A_1	Obsolete	1
QTC00006_M_13	Tc00.1047053511181.50	2	Tc00.1047053511181.50, Tc00.1047053503465.49
QTC00009_I_13	Tc00.1047053509069.30	2	Tc00.1047053509069.30
QTC00033_E_13	Tc00.1047053508461.320	1	Tc00.1047053508461.320
QTC00014_A_13	Tc00.1047053506147.20	2	Tc00.1047053506147.20
QTC00017_M_1	Tc00.1047053506779.30	1	Tc00.1047053506779.30
QTC00020_I_1	Tc00.1047053507669.170	2	Tc00.1047053507669.170
QTC00034_E_1	Reserved	0
QTC00025_A_1	Tc00.1047053509161.34	1	Tc00.1047053509161.34
QTC00027_M_13	Tc00.1047053510039.100	2	Tc00.1047053510039.100
QTC00030_I_13	Tc00.1047053511061.40	3	Tc00.1047053511061.40
QTC00001_E_1	Obsolete	2	Tc00.1047053511925.30
QTC00004_A_1	Obsolete	1
QTC00006_M_13	Tc00.1047053511181.50	2	Tc00.1047053511181.50, Tc00.1047053503465.49
QTC00009_I_13	Tc00.1047053509069.30	2	Tc00.1047053509069.30
QTC00033_E_13	Tc00.1047053508461.320	1	Tc00.1047053508461.320
QTC00014_A_13	Tc00.1047053506147.20	2	Tc00.1047053506147.20
QTC00017_M_1	Tc00.1047053506779.30	1	Tc00.1047053506779.30
QTC00020_I_1	Tc00.1047053507669.170	2	Tc00.1047053507669.170
QTC00034_E_1	Reserved	0
QTC00025_A_1	Tc00.1047053509161.34	1	Tc00.1047053509161.34
QTC00027_M_13	Tc00.1047053510039.100	2	Tc00.1047053510039.100
QTC00030_I_13	Tc00.1047053511061.40	3	Tc00.1047053511061.40
QTC00001_L_1	Tc00.1047053506163.20	30	Tc00.1047053506163.10, Tc00.1047053510249.40, Tc00.1047053505931.20, Tc00.1047053508825.10, Tc00.1047053508813.40, Tc00.1047053506163.20, Tc00.1047053505931.10, Tc00.1047053508813.30
QTC00004_H_1	Tc00.1047053506301.50	2	Tc00.1047053506301.50
QTC00007_D_1	Tc00.1047053511731.10	2	Tc00.1047053511731.10
QTC00009_P_13	Tc00.1047053422921.10	2	Tc00.1047053422921.10
QTC00033_L_13	Reserved	0
QTC00014_H_13	Tc00.1047053506267.48	18	Tc00.1047053506267.48
QTC00017_D_13	Tc00.1047053506849.20	1
QTC00020_P_1	Tc00.1047053507873.50	1	Tc00.1047053507873.50
Empty	Empty	0
QTC00025_H_1	Tc00.1047053509429.80	1	Tc00.1047053509429.80
QTC00028_D_1	Tc00.1047053510439.40	2	Tc00.1047053510439.40
QTC00030_P_13	Tc00.1047053511269.40	2	Tc00.1047053511269.40
QTC00001_L_1	Tc00.1047053506163.20	30	Tc00.1047053506163.10, Tc00.1047053510249.40, Tc00.1047053505931.20, Tc00.1047053508825.10, Tc00.1047053508813.40, Tc00.1047053506163.20, Tc00.1047053505931.10, Tc00.1047053508813.30
QTC00004_H_1	Tc00.1047053506301.50	2	Tc00.1047053506301.50
QTC00007_D_1	Tc00.1047053511731.10	2	Tc00.1047053511731.10
QTC00009_P_13	Tc00.1047053422921.10	2	Tc00.1047053422921.10
QTC00033_L_13	Reserved	0
QTC00014_H_13	Tc00.1047053506267.48	18	Tc00.1047053506267.48
QTC00017_D_13	Tc00.1047053506849.20	1
QTC00020_P_1	Tc00.1047053507873.50	1	Tc00.1047053507873.50
Empty	Empty	0
QTC00025_H_1	Tc00.1047053509429.80	1	Tc00.1047053509429.80
QTC00028_D_1	Tc00.1047053510439.40	2	Tc00.1047053510439.40
QTC00030_P_13	Tc00.1047053511269.40	2	Tc00.1047053511269.40
QTC00001_K_1	Tc00.1047053509669.110	2	Tc00.1047053509669.110
QTC00004_G_1	Obsolete	0
QTC00007_C_1	Tc00.1047053507649.50	2	Tc00.1047053507649.50
QTC00009_O_13	Tc00.1047053509253.20	3	Tc00.1047053506743.210, Tc00.1047053509253.20, Tc00.1047053509109.170
QTC00033_K_13	Tc00.1047053506943.50	4	Tc00.1047053506943.60, Tc00.1047053506943.50
QTC00014_G_13	Tc00.1047053506175.10	2	Tc00.1047053506175.10
QTC00017_C_13	Tc00.1047053506761.19	1	Tc00.1047053506761.19
QTC00020_O_1	Tc00.1047053507691.31	1	Tc00.1047053507691.31
QTC00034_K_1	Reserved	0
QTC00025_G_1	Tc00.1047053509179.20	2	Tc00.1047053509179.20
QTC00028_C_1	Tc00.1047053510291.30	1	Tc00.1047053510291.30
QTC00030_O_13	Tc00.1047053511109.80	2	Tc00.1047053511109.80
QTC00001_K_1	Tc00.1047053509669.110	2	Tc00.1047053509669.110
QTC00004_G_1	Obsolete	0
QTC00007_C_1	Tc00.1047053507649.50	2	Tc00.1047053507649.50
QTC00009_O_13	Tc00.1047053509253.20	3	Tc00.1047053506743.210, Tc00.1047053509253.20, Tc00.1047053509109.170
QTC00033_K_13	Tc00.1047053506943.50	4	Tc00.1047053506943.60, Tc00.1047053506943.50
QTC00014_G_13	Tc00.1047053506175.10	2	Tc00.1047053506175.10
QTC00017_C_13	Tc00.1047053506761.19	1	Tc00.1047053506761.19
QTC00020_O_1	Tc00.1047053507691.31	1	Tc00.1047053507691.31
QTC00034_K_1	Reserved	0
QTC00025_G_1	Tc00.1047053509179.20	2	Tc00.1047053509179.20
QTC00028_C_1	Tc00.1047053510291.30	1	Tc00.1047053510291.30
QTC00030_O_13	Tc00.1047053511109.80	2	Tc00.1047053511109.80
QTC00001_J_1	Tc00.1047053507993.260	2	Tc00.1047053507993.260
QTC00004_F_1	Tc00.1047053506925.480	1	Tc00.1047053506925.480
QTC00007_B_1	Tc00.1047053511511.6	1
QTC00009_N_13	Obsolete	0
QTC00033_J_13	Reserved	0
QTC00014_F_13	Tc00.1047053506265.130	2	Tc00.1047053506265.130
QTC00017_B_13	Tc00.1047053506841.20	1	Tc00.1047053506841.20
QTC00020_N_1	Tc00.1047053507867.100	1	Tc00.1047053507867.100
Empty	Empty	0
QTC00025_F_1	Obsolete	0
QTC00028_B_1	Tc00.1047053510431.230	1	Tc00.1047053510431.230
QTC00030_N_13	Tc00.1047053511259.210	30	Tc00.1047053511259.9, Tc00.1047053511259.210
QTC00001_J_1	Tc00.1047053507993.260	2	Tc00.1047053507993.260
QTC00004_F_1	Tc00.1047053506925.480	1	Tc00.1047053506925.480
QTC00007_B_1	Tc00.1047053511511.6	1
QTC00009_N_13	Obsolete	0
QTC00033_J_13	Reserved	0
QTC00014_F_13	Tc00.1047053506265.130	2	Tc00.1047053506265.130
QTC00017_B_13	Tc00.1047053506841.20	1	Tc00.1047053506841.20
QTC00020_N_1	Tc00.1047053507867.100	1	Tc00.1047053507867.100
Empty	Empty	0
QTC00025_F_1	Obsolete	0
QTC00028_B_1	Tc00.1047053510431.230	1	Tc00.1047053510431.230
QTC00030_N_13	Tc00.1047053511259.210	30	Tc00.1047053511259.9, Tc00.1047053511259.210
QTC00001_I_1	Tc00.1047053509617.70	2	Tc00.1047053509617.70
QTC00004_E_1	Tc00.1047053506101.20	20	Tc00.1047053506101.20
QTC00007_A_1	Tc00.1047053511233.7	3	Tc00.1047053511233.7
QTC00009_M_13	Tc00.1047053506469.80	3	Tc00.1047053506469.30, Tc00.1047053506469.80
QTC00033_I_13	Tc00.1047053411235.9	1
QTC00014_E_13	Tc00.1047053506165.10	2	Tc00.1047053506165.10
QTC00017_A_13	Tc00.1047053506755.74	2	Tc00.1047053506755.74
QTC00020_M_1	Tc00.1047053507681.210	1	Tc00.1047053507681.210
QTC00034_I_1	Reserved	0
QTC00025_E_1	Tc00.1047053509171.20	2	Tc00.1047053509171.20
QTC00028_A_1	Tc00.1047053510283.90	2	Tc00.1047053510283.90
QTC00030_M_13	Tc00.1047053511087.19	6	Tc00.1047053511087.19
QTC00001_I_1	Tc00.1047053509617.70	2	Tc00.1047053509617.70
QTC00004_E_1	Tc00.1047053506101.20	20	Tc00.1047053506101.20
QTC00007_A_1	Tc00.1047053511233.7	3	Tc00.1047053511233.7
QTC00009_M_13	Tc00.1047053506469.80	3	Tc00.1047053506469.30, Tc00.1047053506469.80
QTC00033_I_13	Tc00.1047053411235.9	1
QTC00014_E_13	Tc00.1047053506165.10	2	Tc00.1047053506165.10
QTC00017_A_13	Tc00.1047053506755.74	2	Tc00.1047053506755.74
QTC00020_M_1	Tc00.1047053507681.210	1	Tc00.1047053507681.210
QTC00034_I_1	Reserved	0
QTC00025_E_1	Tc00.1047053509171.20	2	Tc00.1047053509171.20
QTC00028_A_1	Tc00.1047053510283.90	2	Tc00.1047053510283.90
QTC00030_M_13	Tc00.1047053511087.19	6	Tc00.1047053511087.19
QTC00001_P_1	Tc00.1047053509601.110	2	Tc00.1047053509601.110, Tc00.1047053509767.110
QTC00004_L_1	Tc00.1047053509245.29	2
QTC00007_H_1	Tc00.1047053511075.60	2	Tc00.1047053511075.60, Tc00.1047053440099.28
QTC00010_D_1	Tc00.1047053503583.50	2	Tc00.1047053503583.50
QTC00033_P_13	Reserved	0
QTC00014_L_13	Tc00.1047053506287.170	1	Tc00.1047053506287.170
QTC00017_H_13	Tc00.1047053506857.40	2	Tc00.1047053506857.40
QTC00020_D_13	Tc00.1047053507801.140	2	Tc00.1047053507801.140
Empty	Empty	0
QTC00025_L_1	Tc00.1047053509459.50	1
QTC00028_H_1	Tc00.1047053510479.20	16	Tc00.1047053510479.20
QTC00031_D_1	Tc00.1047053511495.30	1	Tc00.1047053511495.30
QTC00001_P_1	Tc00.1047053509601.110	2	Tc00.1047053509601.110, Tc00.1047053509767.110
QTC00004_L_1	Tc00.1047053509245.29	2
QTC00007_H_1	Tc00.1047053511075.60	2	Tc00.1047053511075.60, Tc00.1047053440099.28
QTC00010_D_1	Tc00.1047053503583.50	2	Tc00.1047053503583.50
QTC00033_P_13	Reserved	0
QTC00014_L_13	Tc00.1047053506287.170	1	Tc00.1047053506287.170
QTC00017_H_13	Tc00.1047053506857.40	2	Tc00.1047053506857.40
QTC00020_D_13	Tc00.1047053507801.140	2	Tc00.1047053507801.140
Empty	Empty	0
QTC00025_L_1	Tc00.1047053509459.50	1
QTC00028_H_1	Tc00.1047053510479.20	16	Tc00.1047053510479.20
QTC00031_D_1	Tc00.1047053511495.30	1	Tc00.1047053511495.30
QTC00001_O_1	Tc00.1047053506475.80	2	Tc00.1047053506475.80
QTC00004_K_1	Tc00.1047053507031.110	2	Tc00.1047053507031.110
QTC00007_G_1	Tc00.1047053508917.20	2	Tc00.1047053506513.150, Tc00.1047053508917.20
QTC00010_C_1	Tc00.1047053469785.20	2	Tc00.1047053469785.20
Empty	Empty	0
QTC00014_K_13	Tc00.1047053506181.90	2	Tc00.1047053506181.90
QTC00017_G_13	Tc00.1047053506773.104	2	Tc00.1047053506773.104
QTC00020_C_13	Tc00.1047053507641.90	1	Tc00.1047053507641.90
QTC00034_O_1	Reserved	0
QTC00025_K_1	Tc00.1047053509213.10	1
QTC00028_G_1	Tc00.1047053510307.320	5
QTC00031_C_1	Obsolete	0
QTC00001_O_1	Tc00.1047053506475.80	2	Tc00.1047053506475.80
QTC00004_K_1	Tc00.1047053507031.110	2	Tc00.1047053507031.110
QTC00007_G_1	Tc00.1047053508917.20	2	Tc00.1047053506513.150, Tc00.1047053508917.20
QTC00010_C_1	Tc00.1047053469785.20	2	Tc00.1047053469785.20
Empty	Empty	0
QTC00014_K_13	Tc00.1047053506181.90	2	Tc00.1047053506181.90
QTC00017_G_13	Tc00.1047053506773.104	2	Tc00.1047053506773.104
QTC00020_C_13	Tc00.1047053507641.90	1	Tc00.1047053507641.90
QTC00034_O_1	Reserved	0
QTC00025_K_1	Tc00.1047053509213.10	1
QTC00028_G_1	Tc00.1047053510307.320	5
QTC00031_C_1	Obsolete	0
QTC00001_N_1	Tc00.1047053510509.20	2	Tc00.1047053510509.20, Tc00.1047053509461.80
QTC00004_J_1	Tc00.1047053506363.50	2	Tc00.1047053506363.50
QTC00007_F_1	Tc00.1047053510339.14	2	Tc00.1047053510339.14
QTC00010_B_1	Tc00.1047053503579.119	2	Tc00.1047053503579.119
QTC00033_N_13	Reserved	0
QTC00014_J_13	Tc00.1047053506281.20	4	Tc00.1047053506281.20
QTC00017_F_13	Tc00.1047053506855.170	1
QTC00020_B_13	Tc00.1047053507787.110	2	Tc00.1047053507787.110
Empty	Empty	0
QTC00025_J_1	Tc00.1047053509453.30	2	Tc00.1047053509453.30
QTC00028_F_1	Tc00.1047053510463.100	17	Tc00.1047053510463.100
QTC00031_B_1	Obsolete	0
QTC00001_N_1	Tc00.1047053510509.20	2	Tc00.1047053510509.20, Tc00.1047053509461.80
QTC00004_J_1	Tc00.1047053506363.50	2	Tc00.1047053506363.50
QTC00007_F_1	Tc00.1047053510339.14	2	Tc00.1047053510339.14
QTC00010_B_1	Tc00.1047053503579.119	2	Tc00.1047053503579.119
QTC00033_N_13	Reserved	0
QTC00014_J_13	Tc00.1047053506281.20	4	Tc00.1047053506281.20
QTC00017_F_13	Tc00.1047053506855.170	1
QTC00020_B_13	Tc00.1047053507787.110	2	Tc00.1047053507787.110
Empty	Empty	0
QTC00025_J_1	Tc00.1047053509453.30	2	Tc00.1047053509453.30
QTC00028_F_1	Tc00.1047053510463.100	17	Tc00.1047053510463.100
QTC00031_B_1	Obsolete	0
QTC00001_M_1	Tc00.1047053511071.130	1	Tc00.1047053511071.130
QTC00004_I_1	Tc00.1047053503575.60	2	Tc00.1047053503575.60
QTC00007_E_1	Tc00.1047053508877.30	30	Tc00.1047053508877.30
QTC00010_A_1	Tc00.1047053463955.10	8	Tc00.1047053463955.10
Empty	Empty	0
QTC00014_I_13	Tc00.1047053506177.30	1	Tc00.1047053506177.30
QTC00017_E_13	Obsolete	9	Tc00.1047053506765.58
QTC00020_A_13	Tc00.1047053507641.190	1	Tc00.1047053507641.190
QTC00034_M_1	Reserved	0
QTC00025_I_1	Tc00.1047053509199.40	1
QTC00028_E_1	Tc00.1047053510303.220	1	Tc00.1047053510303.220
QTC00031_A_1	Tc00.1047053511321.50	2	Tc00.1047053511321.50
QTC00001_M_1	Tc00.1047053511071.130	1	Tc00.1047053511071.130
QTC00004_I_1	Tc00.1047053503575.60	2	Tc00.1047053503575.60
QTC00007_E_1	Tc00.1047053508877.30	30	Tc00.1047053508877.30
QTC00010_A_1	Tc00.1047053463955.10	8	Tc00.1047053463955.10
Empty	Empty	0
QTC00014_I_13	Tc00.1047053506177.30	1	Tc00.1047053506177.30
QTC00017_E_13	Obsolete	9	Tc00.1047053506765.58
QTC00020_A_13	Tc00.1047053507641.190	1	Tc00.1047053507641.190
QTC00034_M_1	Reserved	0
QTC00025_I_1	Tc00.1047053509199.40	1
QTC00028_E_1	Tc00.1047053510303.220	1	Tc00.1047053510303.220
QTC00031_A_1	Tc00.1047053511321.50	2	Tc00.1047053511321.50
QTC00001_D_13	Obsolete	1
QTC00004_P_1	Tc00.1047053509317.50	2	Tc00.1047053509317.50
QTC00007_L_1	Tc00.1047053509023.200	2	Tc00.1047053509023.200
QTC00010_H_1	Tc00.1047053503609.50	1	Tc00.1047053503609.50
QTC00012_D_1	Tc00.1047053504157.50	2	Tc00.1047053504157.50
QTC00014_P_13	Tc00.1047053506297.20	1	Tc00.1047053506297.20
QTC00017_L_13	Tc00.1047053506869.34	2	Tc00.1047053506869.34
QTC00020_H_13	Tc00.1047053507819.40	5
QTC00034_D_13	Reserved	0
QTC00025_P_1	Tc00.1047053509507.30	2
QTC00028_L_1	Tc00.1047053510503.160	1	Tc00.1047053510503.160
QTC00031_H_1	Tc00.1047053511519.18	2	Tc00.1047053511519.18, Tc00.1047053511521.24
QTC00001_D_13	Obsolete	1
QTC00004_P_1	Tc00.1047053509317.50	2	Tc00.1047053509317.50
QTC00007_L_1	Tc00.1047053509023.200	2	Tc00.1047053509023.200
QTC00010_H_1	Tc00.1047053503609.50	1	Tc00.1047053503609.50
QTC00012_D_1	Tc00.1047053504157.50	2	Tc00.1047053504157.50
QTC00014_P_13	Tc00.1047053506297.20	1	Tc00.1047053506297.20
QTC00017_L_13	Tc00.1047053506869.34	2	Tc00.1047053506869.34
QTC00020_H_13	Tc00.1047053507819.40	5
QTC00034_D_13	Reserved	0
QTC00025_P_1	Tc00.1047053509507.30	2
QTC00028_L_1	Tc00.1047053510503.160	1	Tc00.1047053510503.160
QTC00031_H_1	Tc00.1047053511519.18	2	Tc00.1047053511519.18, Tc00.1047053511521.24
QTC00001_C_13	Tc00.1047053510125.10	1	Tc00.1047053510125.10
QTC00004_O_1	Tc00.1047053504105.150	1	Tc00.1047053504105.150
QTC00007_K_1	Tc00.1047053509543.50	2	Tc00.1047053509543.50
QTC00010_G_1	Tc00.1047053481099.9	30	Tc00.1047053481099.9
QTC00012_C_1	Obsolete	0
QTC00014_O_13	Tc00.1047053506201.10	2	Tc00.1047053506201.10
QTC00017_K_13	Tc00.1047053506777.30	1	Tc00.1047053506777.30
QTC00020_G_13	Tc00.1047053507669.104	2	Tc00.1047053507669.104
QTC00034_C_13	Reserved	0
QTC00025_O_1	Tc00.1047053509225.30	29
QTC00028_K_1	Tc00.1047053510329.120	1	Tc00.1047053510329.120
QTC00031_G_1	Tc00.1047053511367.320	1	Tc00.1047053511367.320
QTC00001_C_13	Tc00.1047053510125.10	1	Tc00.1047053510125.10
QTC00004_O_1	Tc00.1047053504105.150	1	Tc00.1047053504105.150
QTC00007_K_1	Tc00.1047053509543.50	2	Tc00.1047053509543.50
QTC00010_G_1	Tc00.1047053481099.9	30	Tc00.1047053481099.9
QTC00012_C_1	Obsolete	0
QTC00014_O_13	Tc00.1047053506201.10	2	Tc00.1047053506201.10
QTC00017_K_13	Tc00.1047053506777.30	1	Tc00.1047053506777.30
QTC00020_G_13	Tc00.1047053507669.104	2	Tc00.1047053507669.104
QTC00034_C_13	Reserved	0
QTC00025_O_1	Tc00.1047053509225.30	29
QTC00028_K_1	Tc00.1047053510329.120	1	Tc00.1047053510329.120
QTC00031_G_1	Tc00.1047053511367.320	1	Tc00.1047053511367.320
QTC00001_B_13	Tc00.1047053508357.100	1
QTC00004_N_1	Tc00.1047053503531.30	4	Tc00.1047053503531.30
QTC00007_J_1	Tc00.1047053508533.40	1	Tc00.1047053508533.40
QTC00010_F_1	Tc00.1047053503599.30	2
QTC00012_B_1	Tc00.1047053504155.140	1	Tc00.1047053504155.140
QTC00014_N_13	Tc00.1047053506295.100	2	Tc00.1047053506295.100
QTC00017_J_13	Tc00.1047053506863.60	1	Tc00.1047053506863.60
QTC00020_F_13	Tc00.1047053507809.119	1	Tc00.1047053507809.119
QTC00034_B_13	Reserved	0
QTC00025_N_1	Tc00.1047053509493.20	1
QTC00028_J_1	Tc00.1047053510487.70	5
QTC00031_F_1	Tc00.1047053511517.156	2	Tc00.1047053511517.156
QTC00001_B_13	Tc00.1047053508357.100	1
QTC00004_N_1	Tc00.1047053503531.30	4	Tc00.1047053503531.30
QTC00007_J_1	Tc00.1047053508533.40	1	Tc00.1047053508533.40
QTC00010_F_1	Tc00.1047053503599.30	2
QTC00012_B_1	Tc00.1047053504155.140	1	Tc00.1047053504155.140
QTC00014_N_13	Tc00.1047053506295.100	2	Tc00.1047053506295.100
QTC00017_J_13	Tc00.1047053506863.60	1	Tc00.1047053506863.60
QTC00020_F_13	Tc00.1047053507809.119	1	Tc00.1047053507809.119
QTC00034_B_13	Reserved	0
QTC00025_N_1	Tc00.1047053509493.20	1
QTC00028_J_1	Tc00.1047053510487.70	5
QTC00031_F_1	Tc00.1047053511517.156	2	Tc00.1047053511517.156
QTC00001_A_13	Tc00.1047053506493.90	2
QTC00004_M_1	Tc00.1047053509167.20	2	Tc00.1047053509167.20, Tc00.1047053506831.40
QTC00007_I_1	Tc00.1047053508717.60	2	Tc00.1047053508717.60
QTC00010_E_1	Tc00.1047053474341.9	1
QTC00012_A_1	Tc00.1047053504069.40	1	Tc00.1047053504069.40
QTC00014_M_13	Tc00.1047053506195.140	2	Tc00.1047053506195.140
QTC00017_I_13	Tc00.1047053506775.130	2	Tc00.1047053506775.130
QTC00020_E_13	Tc00.1047053507653.110	3	Tc00.1047053507653.110
QTC00034_A_13	Reserved	0
QTC00025_M_1	Tc00.1047053509215.30	1	Tc00.1047053509215.30
QTC00028_I_1	Tc00.1047053510317.14	2	Tc00.1047053510317.14
QTC00031_E_1	Tc00.1047053511367.120	1	Tc00.1047053511367.120
QTC00001_A_13	Tc00.1047053506493.90	2
QTC00004_M_1	Tc00.1047053509167.20	2	Tc00.1047053509167.20, Tc00.1047053506831.40
QTC00007_I_1	Tc00.1047053508717.60	2	Tc00.1047053508717.60
QTC00010_E_1	Tc00.1047053474341.9	1
QTC00012_A_1	Tc00.1047053504069.40	1	Tc00.1047053504069.40
QTC00014_M_13	Tc00.1047053506195.140	2	Tc00.1047053506195.140
QTC00017_I_13	Tc00.1047053506775.130	2	Tc00.1047053506775.130
QTC00020_E_13	Tc00.1047053507653.110	3	Tc00.1047053507653.110
QTC00034_A_13	Reserved	0
QTC00025_M_1	Tc00.1047053509215.30	1	Tc00.1047053509215.30
QTC00028_I_1	Tc00.1047053510317.14	2	Tc00.1047053510317.14
QTC00031_E_1	Tc00.1047053511367.120	1	Tc00.1047053511367.120
QTC00001_H_13	Tc00.1047053506263.10	4	Tc00.1047053506263.20, Tc00.1047053510099.120, Tc00.1047053506263.10
QTC00004_D_13	Tc00.1047053506635.120	5	Tc00.1047053506635.120
QTC00007_P_1	Tc00.1047053509647.180	1	Tc00.1047053509647.180
QTC00010_L_1	Tc00.1047053503647.20	1	Tc00.1047053503647.20
QTC00012_H_1	Tc00.1047053504175.40	1	Tc00.1047053504175.40
QTC00015_D_1	Tc00.1047053506469.120	2	Tc00.1047053506469.120
QTC00017_P_13	Tc00.1047053506885.124	1	Tc00.1047053506885.124
QTC00020_L_13	Obsolete	23	Tc00.1047053507859.101
Empty	Empty	0
QTC00025_D_13	Tc00.1047053509413.10	2
QTC00028_P_1	Tc00.1047053510525.120	1	Tc00.1047053510525.120
QTC00031_L_1	Tc00.1047053511529.210	2	Tc00.1047053511529.210
QTC00001_H_13	Tc00.1047053506263.10	4	Tc00.1047053506263.20, Tc00.1047053510099.120, Tc00.1047053506263.10
QTC00004_D_13	Tc00.1047053506635.120	5	Tc00.1047053506635.120
QTC00007_P_1	Tc00.1047053509647.180	1	Tc00.1047053509647.180
QTC00010_L_1	Tc00.1047053503647.20	1	Tc00.1047053503647.20
QTC00012_H_1	Tc00.1047053504175.40	1	Tc00.1047053504175.40
QTC00015_D_1	Tc00.1047053506469.120	2	Tc00.1047053506469.120
QTC00017_P_13	Tc00.1047053506885.124	1	Tc00.1047053506885.124
QTC00020_L_13	Obsolete	23	Tc00.1047053507859.101
Empty	Empty	0
QTC00025_D_13	Tc00.1047053509413.10	2
QTC00028_P_1	Tc00.1047053510525.120	1	Tc00.1047053510525.120
QTC00031_L_1	Tc00.1047053511529.210	2	Tc00.1047053511529.210
QTC00001_G_13	Tc00.1047053508831.4	2
QTC00004_C_13	Tc00.1047053506127.110	1	Tc00.1047053506127.110
QTC00007_O_1	Tc00.1047053506525.40	2	Tc00.1047053511283.40, Tc00.1047053506525.40
QTC00010_K_1	Tc00.1047053503417.30	1	Tc00.1047053503417.30
QTC00012_G_1	Tc00.1047053504087.20	2	Tc00.1047053504087.20
QTC00015_C_1	Tc00.1047053506355.120	2	Tc00.1047053506355.120
QTC00017_O_13	Tc00.1047053506789.30	2	Tc00.1047053506789.30
QTC00020_K_13	Tc00.1047053507677.129	1	Tc00.1047053507677.129
QTC00034_G_13	Reserved	0
QTC00025_C_13	Tc00.1047053509167.80	2	Tc00.1047053509167.80
QTC00028_O_1	Tc00.1047053510347.20	1	Tc00.1047053510347.20
QTC00031_K_1	Tc00.1047053511389.100	2	Tc00.1047053511389.100
QTC00001_G_13	Tc00.1047053508831.4	2
QTC00004_C_13	Tc00.1047053506127.110	1	Tc00.1047053506127.110
QTC00007_O_1	Tc00.1047053506525.40	2	Tc00.1047053511283.40, Tc00.1047053506525.40
QTC00010_K_1	Tc00.1047053503417.30	1	Tc00.1047053503417.30
QTC00012_G_1	Tc00.1047053504087.20	2	Tc00.1047053504087.20
QTC00015_C_1	Tc00.1047053506355.120	2	Tc00.1047053506355.120
QTC00017_O_13	Tc00.1047053506789.30	2	Tc00.1047053506789.30
QTC00020_K_13	Tc00.1047053507677.129	1	Tc00.1047053507677.129
QTC00034_G_13	Reserved	0
QTC00025_C_13	Tc00.1047053509167.80	2	Tc00.1047053509167.80
QTC00028_O_1	Tc00.1047053510347.20	1	Tc00.1047053510347.20
QTC00031_K_1	Tc00.1047053511389.100	2	Tc00.1047053511389.100
QTC00001_F_13	Tc00.1047053506941.60	2	Tc00.1047053506941.60
QTC00004_B_13	Tc00.1047053508183.4	2	Tc00.1047053508183.4
QTC00007_N_1	Tc00.1047053503781.70	2	Tc00.1047053503781.70
QTC00010_J_1	Tc00.1047053503635.20	2	Tc00.1047053503635.20
QTC00012_F_1	Tc00.1047053504163.80	2	Tc00.1047053504163.80
QTC00015_B_1	Tc00.1047053506459.250	2	Tc00.1047053506459.250
QTC00017_N_13	Tc00.1047053506877.10	1
QTC00020_J_13	Obsolete	18	Tc00.1047053403985.10
Empty	Empty	0
QTC00025_B_13	Tc00.1047053509393.20	2
QTC00028_N_1	Tc00.1047053510515.110	1	Tc00.1047053510515.110
QTC00031_J_1	Tc00.1047053511525.29	2
QTC00001_F_13	Tc00.1047053506941.60	2	Tc00.1047053506941.60
QTC00004_B_13	Tc00.1047053508183.4	2	Tc00.1047053508183.4
QTC00007_N_1	Tc00.1047053503781.70	2	Tc00.1047053503781.70
QTC00010_J_1	Tc00.1047053503635.20	2	Tc00.1047053503635.20
QTC00012_F_1	Tc00.1047053504163.80	2	Tc00.1047053504163.80
QTC00015_B_1	Tc00.1047053506459.250	2	Tc00.1047053506459.250
QTC00017_N_13	Tc00.1047053506877.10	1
QTC00020_J_13	Obsolete	18	Tc00.1047053403985.10
Empty	Empty	0
QTC00025_B_13	Tc00.1047053509393.20	2
QTC00028_N_1	Tc00.1047053510515.110	1	Tc00.1047053510515.110
QTC00031_J_1	Tc00.1047053511525.29	2
QTC00001_E_13	Tc00.1047053510889.120	4	Tc00.1047053506529.420, Tc00.1047053510889.120, Tc00.1047053510889.140
QTC00004_A_13	Tc00.1047053506859.20	2	Tc00.1047053506859.20, Tc00.1047053511815.4
QTC00007_M_1	Tc00.1047053511365.80	1	Tc00.1047053511365.80
QTC00010_I_1	Tc00.1047053485889.10	1	Tc00.1047053485889.10
QTC00012_E_1	Tc00.1047053504081.440	2	Tc00.1047053504081.440
QTC00015_A_1	Obsolete	0
QTC00017_M_13	Tc00.1047053506779.90	2	Tc00.1047053506779.90
QTC00020_I_13	Tc00.1047053507669.220	2	Tc00.1047053507669.220
QTC00034_E_13	Reserved	0
QTC00025_A_13	Tc00.1047053509161.90	1	Tc00.1047053509161.90
QTC00028_M_1	Tc00.1047053510329.330	1
QTC00031_I_1	Tc00.1047053511371.10	1	Tc00.1047053511371.10
QTC00001_E_13	Tc00.1047053510889.120	4	Tc00.1047053506529.420, Tc00.1047053510889.120, Tc00.1047053510889.140
QTC00004_A_13	Tc00.1047053506859.20	2	Tc00.1047053506859.20, Tc00.1047053511815.4
QTC00007_M_1	Tc00.1047053511365.80	1	Tc00.1047053511365.80
QTC00010_I_1	Tc00.1047053485889.10	1	Tc00.1047053485889.10
QTC00012_E_1	Tc00.1047053504081.440	2	Tc00.1047053504081.440
QTC00015_A_1	Obsolete	0
QTC00017_M_13	Tc00.1047053506779.90	2	Tc00.1047053506779.90
QTC00020_I_13	Tc00.1047053507669.220	2	Tc00.1047053507669.220
QTC00034_E_13	Reserved	0
QTC00025_A_13	Tc00.1047053509161.90	1	Tc00.1047053509161.90
QTC00028_M_1	Tc00.1047053510329.330	1
QTC00031_I_1	Tc00.1047053511371.10	1	Tc00.1047053511371.10
QTC00001_L_13	Obsolete	0
QTC00004_H_13	Tc00.1047053506605.40	2
QTC00007_D_13	Tc00.1047053511367.170	1	Tc00.1047053511367.170
QTC00010_P_1	Tc00.1047053503677.29	1	Tc00.1047053503677.29
QTC00012_L_1	Tc00.1047053504207.29	2
QTC00015_H_1	Tc00.1047053506479.30	2	Tc00.1047053506479.30
QTC00018_D_1	Tc00.1047053507009.60	2	Tc00.1047053507009.60
QTC00020_P_13	Tc00.1047053507875.50	1	Tc00.1047053507875.50
Empty	Empty	0
QTC00025_H_13	Tc00.1047053509443.20	2
QTC00028_D_13	Tc00.1047053510445.40	2	Tc00.1047053510445.40
QTC00031_P_1	Tc00.1047053511545.170	1
QTC00001_L_13	Obsolete	0
QTC00004_H_13	Tc00.1047053506605.40	2
QTC00007_D_13	Tc00.1047053511367.170	1	Tc00.1047053511367.170
QTC00010_P_1	Tc00.1047053503677.29	1	Tc00.1047053503677.29
QTC00012_L_1	Tc00.1047053504207.29	2
QTC00015_H_1	Tc00.1047053506479.30	2	Tc00.1047053506479.30
QTC00018_D_1	Tc00.1047053507009.60	2	Tc00.1047053507009.60
QTC00020_P_13	Tc00.1047053507875.50	1	Tc00.1047053507875.50
Empty	Empty	0
QTC00025_H_13	Tc00.1047053509443.20	2
QTC00028_D_13	Tc00.1047053510445.40	2	Tc00.1047053510445.40
QTC00031_P_1	Tc00.1047053511545.170	1
QTC00001_K_13	Tc00.1047053508373.10	2
QTC00004_G_13	Obsolete	4
QTC00007_C_13	Obsolete	0
QTC00010_O_1	Tc00.1047053503449.14	2	Tc00.1047053503449.14
QTC00012_K_1	Tc00.1047053504105.40	1	Tc00.1047053504105.40
QTC00015_G_1	Tc00.1047053506363.30	2	Tc00.1047053506363.30
QTC00018_C_1	Tc00.1047053506931.70	2	Tc00.1047053506931.70
QTC00020_O_13	Tc00.1047053507699.149	1
QTC00034_K_13	Reserved	0
QTC00025_G_13	Tc00.1047053509185.10	30	Tc00.1047053509185.10
QTC00028_C_13	Tc00.1047053510301.40	2	Tc00.1047053510301.40
QTC00031_O_1	Tc00.1047053511393.20	1	Tc00.1047053511393.20
QTC00001_K_13	Tc00.1047053508373.10	2
QTC00004_G_13	Obsolete	4
QTC00007_C_13	Obsolete	0
QTC00010_O_1	Tc00.1047053503449.14	2	Tc00.1047053503449.14
QTC00012_K_1	Tc00.1047053504105.40	1	Tc00.1047053504105.40
QTC00015_G_1	Tc00.1047053506363.30	2	Tc00.1047053506363.30
QTC00018_C_1	Tc00.1047053506931.70	2	Tc00.1047053506931.70
QTC00020_O_13	Tc00.1047053507699.149	1
QTC00034_K_13	Reserved	0
QTC00025_G_13	Tc00.1047053509185.10	30	Tc00.1047053509185.10
QTC00028_C_13	Tc00.1047053510301.40	2	Tc00.1047053510301.40
QTC00031_O_1	Tc00.1047053511393.20	1	Tc00.1047053511393.20
QTC00001_J_13	Obsolete	0
QTC00004_F_13	Tc00.1047053509699.268	3	Tc00.1047053506409.240, Tc00.1047053509699.268
QTC00007_B_13	Tc00.1047053511737.10	2	Tc00.1047053511737.10
QTC00010_N_1	Tc00.1047053503653.90	2	Tc00.1047053503653.90
QTC00012_J_1	Obsolete	1	Tc00.1047053509427.80
QTC00015_F_1	Tc00.1047053506473.10	2	Tc00.1047053506473.10
QTC00018_B_1	Tc00.1047053507005.40	2	Tc00.1047053507005.40
QTC00020_N_13	Tc00.1047053507867.90	2	Tc00.1047053507867.90
Empty	Empty	0
QTC00025_F_13	Tc00.1047053509429.240	2
QTC00028_B_13	Tc00.1047053510435.10	2	Tc00.1047053510435.10
QTC00031_N_1	Tc00.1047053511533.10	2
QTC00001_J_13	Obsolete	0
QTC00004_F_13	Tc00.1047053509699.268	3	Tc00.1047053506409.240, Tc00.1047053509699.268
QTC00007_B_13	Tc00.1047053511737.10	2	Tc00.1047053511737.10
QTC00010_N_1	Tc00.1047053503653.90	2	Tc00.1047053503653.90
QTC00012_J_1	Obsolete	1	Tc00.1047053509427.80
QTC00015_F_1	Tc00.1047053506473.10	2	Tc00.1047053506473.10
QTC00018_B_1	Tc00.1047053507005.40	2	Tc00.1047053507005.40
QTC00020_N_13	Tc00.1047053507867.90	2	Tc00.1047053507867.90
Empty	Empty	0
QTC00025_F_13	Tc00.1047053509429.240	2
QTC00028_B_13	Tc00.1047053510435.10	2	Tc00.1047053510435.10
QTC00031_N_1	Tc00.1047053511533.10	2
QTC00001_I_13	Tc00.1047053510901.100	1
QTC00004_E_13	Tc00.1047053510353.30	1	Tc00.1047053510353.30
QTC00007_A_13	Tc00.1047053511391.200	1	Tc00.1047053511391.200
QTC00010_M_1	Tc00.1047053503429.39	2
QTC00012_I_1	Obsolete	3	Tc00.1047053504101.40
QTC00015_E_1	Tc00.1047053506357.20	2	Tc00.1047053506357.20
QTC00018_A_1	Tc00.1047053506925.70	1	Tc00.1047053506925.70
QTC00020_M_13	Tc00.1047053507681.50	1	Tc00.1047053507681.50
QTC00034_I_13	Reserved	0
QTC00025_E_13	Tc00.1047053509177.30	2
QTC00028_A_13	Tc00.1047053510287.20	2	Tc00.1047053510287.20
QTC00031_M_1	Tc00.1047053511389.90	2	Tc00.1047053511389.90
QTC00001_I_13	Tc00.1047053510901.100	1
QTC00004_E_13	Tc00.1047053510353.30	1	Tc00.1047053510353.30
QTC00007_A_13	Tc00.1047053511391.200	1	Tc00.1047053511391.200
QTC00010_M_1	Tc00.1047053503429.39	2
QTC00012_I_1	Obsolete	3	Tc00.1047053504101.40
QTC00015_E_1	Tc00.1047053506357.20	2	Tc00.1047053506357.20
QTC00018_A_1	Tc00.1047053506925.70	1	Tc00.1047053506925.70
QTC00020_M_13	Tc00.1047053507681.50	1	Tc00.1047053507681.50
QTC00034_I_13	Reserved	0
QTC00025_E_13	Tc00.1047053509177.30	2
QTC00028_A_13	Tc00.1047053510287.20	2	Tc00.1047053510287.20
QTC00031_M_1	Tc00.1047053511389.90	2	Tc00.1047053511389.90
QTC00001_P_13	Tc00.1047053507005.60	2	Tc00.1047053507005.60
QTC00004_L_13	Tc00.1047053504797.70	2
QTC00007_H_13	Tc00.1047053510635.50	2	Tc00.1047053510635.50, Tc00.1047053509819.49
QTC00010_D_13	Tc00.1047053503587.30	1	Tc00.1047053503587.30
QTC00012_P_1	Tc00.1047053504229.4	7	Tc00.1047053504229.4
QTC00015_L_1	Tc00.1047053506499.130	1	Tc00.1047053506499.130
QTC00018_H_1	Tc00.1047053507019.80	1	Tc00.1047053507019.80
QTC00021_D_1	Obsolete	1	Tc00.1047053508153.970
Empty	Empty	0
QTC00025_L_13	Tc00.1047053509479.10	1	Tc00.1047053509479.10
QTC00028_H_13	Tc00.1047053510483.210	1	Tc00.1047053510483.210
QTC00031_D_13	Tc00.1047053511517.110	2	Tc00.1047053511517.110
QTC00001_P_13	Tc00.1047053507005.60	2	Tc00.1047053507005.60
QTC00004_L_13	Tc00.1047053504797.70	2
QTC00007_H_13	Tc00.1047053510635.50	2	Tc00.1047053510635.50, Tc00.1047053509819.49
QTC00010_D_13	Tc00.1047053503587.30	1	Tc00.1047053503587.30
QTC00012_P_1	Tc00.1047053504229.4	7	Tc00.1047053504229.4
QTC00015_L_1	Tc00.1047053506499.130	1	Tc00.1047053506499.130
QTC00018_H_1	Tc00.1047053507019.80	1	Tc00.1047053507019.80
QTC00021_D_1	Obsolete	1	Tc00.1047053508153.970
Empty	Empty	0
QTC00025_L_13	Tc00.1047053509479.10	1	Tc00.1047053509479.10
QTC00028_H_13	Tc00.1047053510483.210	1	Tc00.1047053510483.210
QTC00031_D_13	Tc00.1047053511517.110	2	Tc00.1047053511517.110
QTC00001_O_13	Tc00.1047053506885.440	2	Tc00.1047053506885.440
QTC00004_K_13	Tc00.1047053508777.140	2	Tc00.1047053508777.140
QTC00007_G_13	Obsolete	1
QTC00010_C_13	Tc00.1047053472777.30	2	Tc00.1047053472777.30
QTC00012_O_1	Tc00.1047053504113.10	2	Tc00.1047053504113.10
QTC00015_K_1	Tc00.1047053506389.20	29	Tc00.1047053506389.20
QTC00018_G_1	Tc00.1047053506941.20	2	Tc00.1047053506941.20
QTC00021_C_1	Tc00.1047053507993.10	2	Tc00.1047053507993.10
QTC00034_O_13	Reserved	0
QTC00025_K_13	Tc00.1047053509213.40	2	Tc00.1047053509213.40
QTC00028_G_13	Tc00.1047053510311.30	2	Tc00.1047053510311.30
QTC00031_C_13	Tc00.1047053511361.60	2	Tc00.1047053511361.60
QTC00001_O_13	Tc00.1047053506885.440	2	Tc00.1047053506885.440
QTC00004_K_13	Tc00.1047053508777.140	2	Tc00.1047053508777.140
QTC00007_G_13	Obsolete	1
QTC00010_C_13	Tc00.1047053472777.30	2	Tc00.1047053472777.30
QTC00012_O_1	Tc00.1047053504113.10	2	Tc00.1047053504113.10
QTC00015_K_1	Tc00.1047053506389.20	29	Tc00.1047053506389.20
QTC00018_G_1	Tc00.1047053506941.20	2	Tc00.1047053506941.20
QTC00021_C_1	Tc00.1047053507993.10	2	Tc00.1047053507993.10
QTC00034_O_13	Reserved	0
QTC00025_K_13	Tc00.1047053509213.40	2	Tc00.1047053509213.40
QTC00028_G_13	Tc00.1047053510311.30	2	Tc00.1047053510311.30
QTC00031_C_13	Tc00.1047053511361.60	2	Tc00.1047053511361.60
QTC00001_N_13	Obsolete	0
QTC00004_J_13	Obsolete	6	Tc00.1047053510307.284
QTC00007_F_13	Obsolete	0
QTC00010_B_13	Tc00.1047053503579.60	2	Tc00.1047053503579.60
QTC00012_N_1	Obsolete	0
QTC00015_J_1	Tc00.1047053506489.10	1	Tc00.1047053506489.10
QTC00018_F_1	Tc00.1047053507015.30	10	Tc00.1047053507015.30
QTC00021_B_1	Obsolete	1	Tc00.1047053508153.460
Empty	Empty	0
QTC00025_J_13	Tc00.1047053509455.130	2	Tc00.1047053509455.130
QTC00028_F_13	Tc00.1047053510475.90	1	Tc00.1047053510475.90
QTC00031_B_13	Tc00.1047053511491.170	1	Tc00.1047053511491.170
QTC00001_N_13	Obsolete	0
QTC00004_J_13	Obsolete	6	Tc00.1047053510307.284
QTC00007_F_13	Obsolete	0
QTC00010_B_13	Tc00.1047053503579.60	2	Tc00.1047053503579.60
QTC00012_N_1	Obsolete	0
QTC00015_J_1	Tc00.1047053506489.10	1	Tc00.1047053506489.10
QTC00018_F_1	Tc00.1047053507015.30	10	Tc00.1047053507015.30
QTC00021_B_1	Obsolete	1	Tc00.1047053508153.460
Empty	Empty	0
QTC00025_J_13	Tc00.1047053509455.130	2	Tc00.1047053509455.130
QTC00028_F_13	Tc00.1047053510475.90	1	Tc00.1047053510475.90
QTC00031_B_13	Tc00.1047053511491.170	1	Tc00.1047053511491.170
QTC00001_M_13	Tc00.1047053508041.50	2	Tc00.1047053508041.50
QTC00004_I_13	Tc00.1047053504867.50	2	Tc00.1047053504867.50
QTC00007_E_13	Tc00.1047053511303.160	2	Tc00.1047053511303.160
QTC00010_A_13	Tc00.1047053468217.14	1	Tc00.1047053468217.14
QTC00012_M_1	Tc00.1047053504109.180	1	Tc00.1047053504109.180
QTC00015_I_1	Tc00.1047053506367.50	1	Tc00.1047053506367.50
QTC00018_E_1	Tc00.1047053506939.120	6	Tc00.1047053506939.120
QTC00021_A_1	Tc00.1047053507979.40	2	Tc00.1047053507979.40, Tc00.1047053510055.30
QTC00034_M_13	Reserved	0
QTC00025_I_13	Tc00.1047053509203.60	1	Tc00.1047053509203.60
QTC00028_E_13	Tc00.1047053510305.50	2	Tc00.1047053510305.50
QTC00031_A_13	Tc00.1047053508939.10	12	Tc00.1047053511345.30
QTC00001_M_13	Tc00.1047053508041.50	2	Tc00.1047053508041.50
QTC00004_I_13	Tc00.1047053504867.50	2	Tc00.1047053504867.50
QTC00007_E_13	Tc00.1047053511303.160	2	Tc00.1047053511303.160
QTC00010_A_13	Tc00.1047053468217.14	1	Tc00.1047053468217.14
QTC00012_M_1	Tc00.1047053504109.180	1	Tc00.1047053504109.180
QTC00015_I_1	Tc00.1047053506367.50	1	Tc00.1047053506367.50
QTC00018_E_1	Tc00.1047053506939.120	6	Tc00.1047053506939.120
QTC00021_A_1	Tc00.1047053507979.40	2	Tc00.1047053507979.40, Tc00.1047053510055.30
QTC00034_M_13	Reserved	0
QTC00025_I_13	Tc00.1047053509203.60	1	Tc00.1047053509203.60
QTC00028_E_13	Tc00.1047053510305.50	2	Tc00.1047053510305.50
QTC00031_A_13	Tc00.1047053508939.10	12	Tc00.1047053511345.30
QTC00002_D_1	Obsolete	1
QTC00004_P_13	Tc00.1047053506989.300	4	Tc00.1047053506989.300
QTC00007_L_13	Tc00.1047053511045.40	2
QTC00010_H_13	Tc00.1047053503617.20	1	Tc00.1047053503617.20
QTC00012_D_13	Obsolete	0
QTC00015_P_1	Obsolete	0
QTC00018_L_1	Tc00.1047053507025.10	1	Tc00.1047053507025.10
QTC00021_H_1	Tc00.1047053508165.380	4	Tc00.1047053508165.380
QTC00023_D_1	Tc00.1047053508711.40	2	Tc00.1047053508711.40
QTC00025_P_13	Tc00.1047053509521.84	30	Tc00.1047053509521.84
QTC00028_L_13	Tc00.1047053510509.30	2	Tc00.1047053510509.30
QTC00031_H_13	Tc00.1047053511523.40	2	Tc00.1047053511523.40
QTC00002_D_1	Obsolete	1
QTC00004_P_13	Tc00.1047053506989.300	4	Tc00.1047053506989.300
QTC00007_L_13	Tc00.1047053511045.40	2
QTC00010_H_13	Tc00.1047053503617.20	1	Tc00.1047053503617.20
QTC00012_D_13	Obsolete	0
QTC00015_P_1	Obsolete	0
QTC00018_L_1	Tc00.1047053507025.10	1	Tc00.1047053507025.10
QTC00021_H_1	Tc00.1047053508165.380	4	Tc00.1047053508165.380
QTC00023_D_1	Tc00.1047053508711.40	2	Tc00.1047053508711.40
QTC00025_P_13	Tc00.1047053509521.84	30	Tc00.1047053509521.84
QTC00028_L_13	Tc00.1047053510509.30	2	Tc00.1047053510509.30
QTC00031_H_13	Tc00.1047053511523.40	2	Tc00.1047053511523.40
QTC00002_C_1	Obsolete	0
QTC00004_O_13	Obsolete	1
QTC00007_K_13	Tc00.1047053503809.20	2	Tc00.1047053503809.20
QTC00010_G_13	Tc00.1047053482971.9	30
QTC00012_C_13	Obsolete	0
QTC00015_O_1	Tc00.1047053506401.200	2	Tc00.1047053506401.200
QTC00018_K_1	Tc00.1047053506943.80	2	Tc00.1047053506943.80
QTC00021_G_1	Tc00.1047053507993.80	2	Tc00.1047053507993.80
QTC00023_C_1	Tc00.1047053508533.10	2	Tc00.1047053508533.10
QTC00025_O_13	Tc00.1047053509231.50	2
QTC00028_K_13	Tc00.1047053510329.190	1	Tc00.1047053510329.190
QTC00031_G_13	Tc00.1047053511367.50	1	Tc00.1047053511367.50
QTC00002_C_1	Obsolete	0
QTC00004_O_13	Obsolete	1
QTC00007_K_13	Tc00.1047053503809.20	2	Tc00.1047053503809.20
QTC00010_G_13	Tc00.1047053482971.9	30
QTC00012_C_13	Obsolete	0
QTC00015_O_1	Tc00.1047053506401.200	2	Tc00.1047053506401.200
QTC00018_K_1	Tc00.1047053506943.80	2	Tc00.1047053506943.80
QTC00021_G_1	Tc00.1047053507993.80	2	Tc00.1047053507993.80
QTC00023_C_1	Tc00.1047053508533.10	2	Tc00.1047053508533.10
QTC00025_O_13	Tc00.1047053509231.50	2
QTC00028_K_13	Tc00.1047053510329.190	1	Tc00.1047053510329.190
QTC00031_G_13	Tc00.1047053511367.50	1	Tc00.1047053511367.50
QTC00002_B_1	Tc00.1047053508409.30	1	Tc00.1047053508409.30
QTC00004_N_13	Tc00.1047053506933.60	1
QTC00007_J_13	Tc00.1047053506619.49	2
QTC00010_F_13	Tc00.1047053503605.10	30	Tc00.1047053503605.10
QTC00012_B_13	Tc00.1047053504155.56	1
QTC00015_N_1	Obsolete	0
QTC00018_J_1	Tc00.1047053507023.150	2	Tc00.1047053507023.150
QTC00021_F_1	Tc00.1047053508163.30	1	Tc00.1047053508163.30
QTC00023_B_1	Tc00.1047053508707.190	2	Tc00.1047053508707.190
QTC00025_N_13	Tc00.1047053509499.38	1	Tc00.1047053509499.38
QTC00028_J_13	Tc00.1047053510497.40	1	Tc00.1047053510497.40
QTC00031_F_13	Tc00.1047053511517.37	1	Tc00.1047053511517.37
QTC00002_B_1	Tc00.1047053508409.30	1	Tc00.1047053508409.30
QTC00004_N_13	Tc00.1047053506933.60	1
QTC00007_J_13	Tc00.1047053506619.49	2
QTC00010_F_13	Tc00.1047053503605.10	30	Tc00.1047053503605.10
QTC00012_B_13	Tc00.1047053504155.56	1
QTC00015_N_1	Obsolete	0
QTC00018_J_1	Tc00.1047053507023.150	2	Tc00.1047053507023.150
QTC00021_F_1	Tc00.1047053508163.30	1	Tc00.1047053508163.30
QTC00023_B_1	Tc00.1047053508707.190	2	Tc00.1047053508707.190
QTC00025_N_13	Tc00.1047053509499.38	1	Tc00.1047053509499.38
QTC00028_J_13	Tc00.1047053510497.40	1	Tc00.1047053510497.40
QTC00031_F_13	Tc00.1047053511517.37	1	Tc00.1047053511517.37
QTC00002_A_1	Obsolete	1
QTC00004_M_13	Tc00.1047053506207.40	2	Tc00.1047053506207.40
QTC00007_I_13	Tc00.1047053506177.40	2	Tc00.1047053506177.40, Tc00.1047053506239.50
QTC00010_E_13	Tc00.1047053479379.9	1	Tc00.1047053479379.9
QTC00012_A_13	Tc00.1047053504071.60	1	Tc00.1047053504071.60
QTC00015_M_1	Obsolete	0
QTC00018_I_1	Tc00.1047053506943.10	2	Tc00.1047053506943.10
QTC00021_E_1	Tc00.1047053507993.310	2	Tc00.1047053507993.310
QTC00023_A_1	Tc00.1047053508515.60	2	Tc00.1047053508515.60
QTC00025_M_13	Tc00.1047053509217.170	1	Tc00.1047053509217.170
QTC00028_I_13	Tc00.1047053510323.90	1
QTC00031_E_13	Tc00.1047053511367.20	1	Tc00.1047053511367.20
QTC00002_A_1	Obsolete	1
QTC00004_M_13	Tc00.1047053506207.40	2	Tc00.1047053506207.40
QTC00007_I_13	Tc00.1047053506177.40	2	Tc00.1047053506177.40, Tc00.1047053506239.50
QTC00010_E_13	Tc00.1047053479379.9	1	Tc00.1047053479379.9
QTC00012_A_13	Tc00.1047053504071.60	1	Tc00.1047053504071.60
QTC00015_M_1	Obsolete	0
QTC00018_I_1	Tc00.1047053506943.10	2	Tc00.1047053506943.10
QTC00021_E_1	Tc00.1047053507993.310	2	Tc00.1047053507993.310
QTC00023_A_1	Tc00.1047053508515.60	2	Tc00.1047053508515.60
QTC00025_M_13	Tc00.1047053509217.170	1	Tc00.1047053509217.170
QTC00028_I_13	Tc00.1047053510323.90	1
QTC00031_E_13	Tc00.1047053511367.20	1	Tc00.1047053511367.20
QTC00002_H_1	Obsolete	5	Tc00.1047053508317.120, Tc00.1047053505267.50, Tc00.1047053510513.10
QTC00005_D_1	Tc00.1047053506625.240	1	Tc00.1047053506625.240
QTC00007_P_13	Tc00.1047053510879.80	2	Tc00.1047053510879.80
QTC00010_L_13	Tc00.1047053503651.40	1	Tc00.1047053503651.40
QTC00012_H_13	Tc00.1047053504179.80	2	Tc00.1047053504179.80
QTC00015_D_13	Tc00.1047053506471.120	16	Tc00.1047053506471.120
QTC00018_P_1	Obsolete	0
QTC00021_L_1	Tc00.1047053508173.70	1	Tc00.1047053508173.70
QTC00023_H_1	Tc00.1047053508731.50	2	Tc00.1047053508731.50
QTC00026_D_1	Tc00.1047053509769.36	1	Tc00.1047053509769.36
QTC00028_P_13	Tc00.1047053510529.10	2	Tc00.1047053510529.10
QTC00031_L_13	Tc00.1047053511529.50	2	Tc00.1047053511529.50
QTC00002_H_1	Obsolete	5	Tc00.1047053508317.120, Tc00.1047053505267.50, Tc00.1047053510513.10
QTC00005_D_1	Tc00.1047053506625.240	1	Tc00.1047053506625.240
QTC00007_P_13	Tc00.1047053510879.80	2	Tc00.1047053510879.80
QTC00010_L_13	Tc00.1047053503651.40	1	Tc00.1047053503651.40
QTC00012_H_13	Tc00.1047053504179.80	2	Tc00.1047053504179.80
QTC00015_D_13	Tc00.1047053506471.120	16	Tc00.1047053506471.120
QTC00018_P_1	Obsolete	0
QTC00021_L_1	Tc00.1047053508173.70	1	Tc00.1047053508173.70
QTC00023_H_1	Tc00.1047053508731.50	2	Tc00.1047053508731.50
QTC00026_D_1	Tc00.1047053509769.36	1	Tc00.1047053509769.36
QTC00028_P_13	Tc00.1047053510529.10	2	Tc00.1047053510529.10
QTC00031_L_13	Tc00.1047053511529.50	2	Tc00.1047053511529.50
QTC00002_G_1	Tc00.1047053511589.160	1	Tc00.1047053511589.160
QTC00005_C_1	Tc00.1047053510089.80	2	Tc00.1047053510089.80
QTC00007_O_13	Tc00.1047053506249.20	2	Tc00.1047053506249.20
QTC00010_K_13	Obsolete	0
QTC00012_G_13	Tc00.1047053504097.30	1	Tc00.1047053504097.30
QTC00015_C_13	Tc00.1047053506357.100	2	Tc00.1047053506357.100
QTC00018_O_1	Tc00.1047053506951.90	7	Tc00.1047053506951.90
QTC00021_K_1	Tc00.1047053508023.150	6	Tc00.1047053508023.150
QTC00023_G_1	Tc00.1047053508555.34	3	Tc00.1047053508555.34
QTC00026_C_1	Tc00.1047053509611.130	1
QTC00028_O_13	Tc00.1047053510351.130	2
QTC00031_K_13	Obsolete	0
QTC00002_G_1	Tc00.1047053511589.160	1	Tc00.1047053511589.160
QTC00005_C_1	Tc00.1047053510089.80	2	Tc00.1047053510089.80
QTC00007_O_13	Tc00.1047053506249.20	2	Tc00.1047053506249.20
QTC00010_K_13	Obsolete	0
QTC00012_G_13	Tc00.1047053504097.30	1	Tc00.1047053504097.30
QTC00015_C_13	Tc00.1047053506357.100	2	Tc00.1047053506357.100
QTC00018_O_1	Tc00.1047053506951.90	7	Tc00.1047053506951.90
QTC00021_K_1	Tc00.1047053508023.150	6	Tc00.1047053508023.150
QTC00023_G_1	Tc00.1047053508555.34	3	Tc00.1047053508555.34
QTC00026_C_1	Tc00.1047053509611.130	1
QTC00028_O_13	Tc00.1047053510351.130	2
QTC00031_K_13	Obsolete	0
QTC00002_F_1	Tc00.1047053506155.40	1	Tc00.1047053506155.40
QTC00005_B_1	Tc00.1047053510943.30	2
QTC00007_N_13	Tc00.1047053509647.70	1	Tc00.1047053509647.70
QTC00010_J_13	Tc00.1047053503639.20	2	Tc00.1047053503639.20
QTC00012_F_13	Tc00.1047053504171.40	1	Tc00.1047053504171.40
QTC00015_B_13	Obsolete	0
QTC00018_N_1	Tc00.1047053507035.120	2	Tc00.1047053507035.120
QTC00021_J_1	Tc00.1047053508173.160	1	Tc00.1047053508173.160
QTC00023_F_1	Tc00.1047053508723.70	1	Tc00.1047053508723.70
QTC00026_B_1	Tc00.1047053509765.60	6	Tc00.1047053509765.60
QTC00028_N_13	Tc00.1047053510517.50	1
QTC00031_J_13	Tc00.1047053511529.140	2	Tc00.1047053511529.140
QTC00002_F_1	Tc00.1047053506155.40	1	Tc00.1047053506155.40
QTC00005_B_1	Tc00.1047053510943.30	2
QTC00007_N_13	Tc00.1047053509647.70	1	Tc00.1047053509647.70
QTC00010_J_13	Tc00.1047053503639.20	2	Tc00.1047053503639.20
QTC00012_F_13	Tc00.1047053504171.40	1	Tc00.1047053504171.40
QTC00015_B_13	Obsolete	0
QTC00018_N_1	Tc00.1047053507035.120	2	Tc00.1047053507035.120
QTC00021_J_1	Tc00.1047053508173.160	1	Tc00.1047053508173.160
QTC00023_F_1	Tc00.1047053508723.70	1	Tc00.1047053508723.70
QTC00026_B_1	Tc00.1047053509765.60	6	Tc00.1047053509765.60
QTC00028_N_13	Tc00.1047053510517.50	1
QTC00031_J_13	Tc00.1047053511529.140	2	Tc00.1047053511529.140
QTC00002_E_1	Obsolete	0
QTC00005_A_1	Tc00.1047053509607.70	2	Tc00.1047053509607.70
QTC00007_M_13	Tc00.1047053511289.110	2	Tc00.1047053511289.110
QTC00010_I_13	Tc00.1047053503407.10	1	Tc00.1047053503407.10
QTC00012_E_13	Tc00.1047053504085.20	2	Tc00.1047053504085.20
QTC00015_A_13	Tc00.1047053506349.83	20
QTC00018_M_1	Tc00.1047053506945.340	1	Tc00.1047053506945.340
QTC00021_I_1	Tc00.1047053508011.30	1
QTC00023_E_1	Tc00.1047053508547.160	1	Tc00.1047053508547.160
QTC00026_A_1	Tc00.1047053509601.150	2	Tc00.1047053509601.150
QTC00028_M_13	Obsolete	0
QTC00031_I_13	Tc00.1047053511381.19	2	Tc00.1047053511381.19
QTC00002_E_1	Obsolete	0
QTC00005_A_1	Tc00.1047053509607.70	2	Tc00.1047053509607.70
QTC00007_M_13	Tc00.1047053511289.110	2	Tc00.1047053511289.110
QTC00010_I_13	Tc00.1047053503407.10	1	Tc00.1047053503407.10
QTC00012_E_13	Tc00.1047053504085.20	2	Tc00.1047053504085.20
QTC00015_A_13	Tc00.1047053506349.83	20
QTC00018_M_1	Tc00.1047053506945.340	1	Tc00.1047053506945.340
QTC00021_I_1	Tc00.1047053508011.30	1
QTC00023_E_1	Tc00.1047053508547.160	1	Tc00.1047053508547.160
QTC00026_A_1	Tc00.1047053509601.150	2	Tc00.1047053509601.150
QTC00028_M_13	Obsolete	0
QTC00031_I_13	Tc00.1047053511381.19	2	Tc00.1047053511381.19
QTC00002_L_1	Tc00.1047053511293.80	2	Tc00.1047053511293.80
QTC00005_H_1	Tc00.1047053507775.50	2	Tc00.1047053507775.50
QTC00008_D_1	Tc00.1047053511245.79	2	Tc00.1047053511245.79
QTC00010_P_13	Tc00.1047053503687.20	2	Tc00.1047053503687.20
QTC00012_L_13	Tc00.1047053504213.50	2	Tc00.1047053504213.50
QTC00015_H_13	Tc00.1047053506485.40	1	Tc00.1047053506485.40
QTC00018_D_13	Tc00.1047053507011.30	2	Tc00.1047053507011.30
QTC00021_P_1	Tc00.1047053508179.10	3	Tc00.1047053508179.10
QTC00023_L_1	Tc00.1047053508741.20	2	Tc00.1047053508741.20
QTC00026_H_1	Tc00.1047053509791.20	2	Tc00.1047053509791.20
QTC00029_D_1	Tc00.1047053510773.60	1	Tc00.1047053510773.60
QTC00031_P_13	Obsolete	0
QTC00002_L_1	Tc00.1047053511293.80	2	Tc00.1047053511293.80
QTC00005_H_1	Tc00.1047053507775.50	2	Tc00.1047053507775.50
QTC00008_D_1	Tc00.1047053511245.79	2	Tc00.1047053511245.79
QTC00010_P_13	Tc00.1047053503687.20	2	Tc00.1047053503687.20
QTC00012_L_13	Tc00.1047053504213.50	2	Tc00.1047053504213.50
QTC00015_H_13	Tc00.1047053506485.40	1	Tc00.1047053506485.40
QTC00018_D_13	Tc00.1047053507011.30	2	Tc00.1047053507011.30
QTC00021_P_1	Tc00.1047053508179.10	3	Tc00.1047053508179.10
QTC00023_L_1	Tc00.1047053508741.20	2	Tc00.1047053508741.20
QTC00026_H_1	Tc00.1047053509791.20	2	Tc00.1047053509791.20
QTC00029_D_1	Tc00.1047053510773.60	1	Tc00.1047053510773.60
QTC00031_P_13	Obsolete	0
QTC00002_K_1	Tc00.1047053509601.10	3	Tc00.1047053509767.10, Tc00.1047053509601.10
QTC00005_G_1	Tc00.1047053507063.70	3	Tc00.1047053507063.70
QTC00008_C_1	Tc00.1047053506947.110	2	Tc00.1047053506947.110
QTC00010_O_13	Tc00.1047053503453.60	2	Tc00.1047053503453.60
QTC00012_K_13	Tc00.1047053504109.100	1	Tc00.1047053504109.100
QTC00015_G_13	Tc00.1047053506367.140	2	Tc00.1047053506367.140
QTC00018_C_13	Tc00.1047053506933.50	1	Tc00.1047053506933.50
QTC00021_O_1	Tc00.1047053508047.40	1	Tc00.1047053508047.40
QTC00023_K_1	Tc00.1047053508589.10	3	Tc00.1047053508589.10
QTC00026_G_1	Tc00.1047053509631.30	1	Tc00.1047053509631.30
QTC00029_C_1	Tc00.1047053510643.130	5	Tc00.1047053510643.130
QTC00031_O_13	Tc00.1047053511395.70	1
QTC00002_K_1	Tc00.1047053509601.10	3	Tc00.1047053509767.10, Tc00.1047053509601.10
QTC00005_G_1	Tc00.1047053507063.70	3	Tc00.1047053507063.70
QTC00008_C_1	Tc00.1047053506947.110	2	Tc00.1047053506947.110
QTC00010_O_13	Tc00.1047053503453.60	2	Tc00.1047053503453.60
QTC00012_K_13	Tc00.1047053504109.100	1	Tc00.1047053504109.100
QTC00015_G_13	Tc00.1047053506367.140	2	Tc00.1047053506367.140
QTC00018_C_13	Tc00.1047053506933.50	1	Tc00.1047053506933.50
QTC00021_O_1	Tc00.1047053508047.40	1	Tc00.1047053508047.40
QTC00023_K_1	Tc00.1047053508589.10	3	Tc00.1047053508589.10
QTC00026_G_1	Tc00.1047053509631.30	1	Tc00.1047053509631.30
QTC00029_C_1	Tc00.1047053510643.130	5	Tc00.1047053510643.130
QTC00031_O_13	Tc00.1047053511395.70	1
QTC00002_J_1	Obsolete	0
QTC00005_F_1	Tc00.1047053503579.20	2	Tc00.1047053503579.20
QTC00008_B_1	Obsolete	0
QTC00010_N_13	Obsolete	2	Tc00.1047053430281.10
QTC00012_J_13	Tc00.1047053504203.10	2	Tc00.1047053504203.10
QTC00015_F_13	Tc00.1047053506477.14	2	Tc00.1047053506477.14
QTC00018_B_13	Tc00.1047053507009.100	2	Tc00.1047053507009.100
QTC00021_N_1	Tc00.1047053508175.370	1
QTC00023_J_1	Tc00.1047053508737.30	1	Tc00.1047053508737.30
QTC00026_F_1	Obsolete	0
QTC00029_B_1	Tc00.1047053510763.100	2	Tc00.1047053510763.100
QTC00031_N_13	Tc00.1047053511537.30	2	Tc00.1047053511537.30
QTC00002_J_1	Obsolete	0
QTC00005_F_1	Tc00.1047053503579.20	2	Tc00.1047053503579.20
QTC00008_B_1	Obsolete	0
QTC00010_N_13	Obsolete	2	Tc00.1047053430281.10
QTC00012_J_13	Tc00.1047053504203.10	2	Tc00.1047053504203.10
QTC00015_F_13	Tc00.1047053506477.14	2	Tc00.1047053506477.14
QTC00018_B_13	Tc00.1047053507009.100	2	Tc00.1047053507009.100
QTC00021_N_1	Tc00.1047053508175.370	1
QTC00023_J_1	Tc00.1047053508737.30	1	Tc00.1047053508737.30
QTC00026_F_1	Obsolete	0
QTC00029_B_1	Tc00.1047053510763.100	2	Tc00.1047053510763.100
QTC00031_N_13	Tc00.1047053511537.30	2	Tc00.1047053511537.30
QTC00002_I_1	Obsolete	0
QTC00005_E_1	Tc00.1047053511237.30	2	Tc00.1047053511237.30
QTC00008_A_1	Tc00.1047053508951.4	2
QTC00010_M_13	Obsolete	0
QTC00012_I_13	Tc00.1047053504105.110	1	Tc00.1047053504105.110
QTC00015_E_13	Tc00.1047053506363.100	2	Tc00.1047053506363.100
QTC00018_A_13	Tc00.1047053506929.50	2	Tc00.1047053506929.50
QTC00021_M_1	Tc00.1047053508039.10	24	Tc00.1047053508039.10
QTC00023_I_1	Tc00.1047053508569.10	1	Tc00.1047053508569.10
QTC00026_E_1	Tc00.1047053509617.80	2	Tc00.1047053509617.80
QTC00029_A_1	Tc00.1047053510611.70	1	Tc00.1047053510611.70
QTC00031_M_13	Tc00.1047053511391.220	1	Tc00.1047053511391.220
QTC00002_I_1	Obsolete	0
QTC00005_E_1	Tc00.1047053511237.30	2	Tc00.1047053511237.30
QTC00008_A_1	Tc00.1047053508951.4	2
QTC00010_M_13	Obsolete	0
QTC00012_I_13	Tc00.1047053504105.110	1	Tc00.1047053504105.110
QTC00015_E_13	Tc00.1047053506363.100	2	Tc00.1047053506363.100
QTC00018_A_13	Tc00.1047053506929.50	2	Tc00.1047053506929.50
QTC00021_M_1	Tc00.1047053508039.10	24	Tc00.1047053508039.10
QTC00023_I_1	Tc00.1047053508569.10	1	Tc00.1047053508569.10
QTC00026_E_1	Tc00.1047053509617.80	2	Tc00.1047053509617.80
QTC00029_A_1	Tc00.1047053510611.70	1	Tc00.1047053510611.70
QTC00031_M_13	Tc00.1047053511391.220	1	Tc00.1047053511391.220
QTC00002_P_1	Obsolete	0
QTC00005_L_1	Tc00.1047053507611.290	2	Tc00.1047053507611.290
QTC00008_H_1	Tc00.1047053508461.30	2	Tc00.1047053508461.30
QTC00011_D_1	Tc00.1047053503969.20	2	Tc00.1047053503969.20
QTC00012_P_13	Obsolete	2	Tc00.1047053508511.20, Tc00.1047053508359.70
QTC00015_L_13	Tc00.1047053506501.20	4	Tc00.1047053506501.20
QTC00018_H_13	Tc00.1047053507021.30	2	Tc00.1047053507021.30
QTC00021_D_13	Tc00.1047053508163.150	15	Tc00.1047053508163.150
QTC00023_P_1	Tc00.1047053508759.20	1	Tc00.1047053508759.20
QTC00026_L_1	Tc00.1047053509819.40	1	Tc00.1047053509819.40
QTC00029_H_1	Tc00.1047053510815.9	5
QTC00032_D_1	Tc00.1047053511807.10	30
QTC00002_P_1	Obsolete	0
QTC00005_L_1	Tc00.1047053507611.290	2	Tc00.1047053507611.290
QTC00008_H_1	Tc00.1047053508461.30	2	Tc00.1047053508461.30
QTC00011_D_1	Tc00.1047053503969.20	2	Tc00.1047053503969.20
QTC00012_P_13	Obsolete	2	Tc00.1047053508511.20, Tc00.1047053508359.70
QTC00015_L_13	Tc00.1047053506501.20	4	Tc00.1047053506501.20
QTC00018_H_13	Tc00.1047053507021.30	2	Tc00.1047053507021.30
QTC00021_D_13	Tc00.1047053508163.150	15	Tc00.1047053508163.150
QTC00023_P_1	Tc00.1047053508759.20	1	Tc00.1047053508759.20
QTC00026_L_1	Tc00.1047053509819.40	1	Tc00.1047053509819.40
QTC00029_H_1	Tc00.1047053510815.9	5
QTC00032_D_1	Tc00.1047053511807.10	30
QTC00002_O_1	Tc00.1047053507133.20	1	Tc00.1047053507133.20
QTC00005_K_1	Obsolete	1
QTC00008_G_1	Obsolete	1
QTC00011_C_1	Tc00.1047053503809.24	2	Tc00.1047053503809.24
QTC00012_O_13	Tc00.1047053504117.20	2	Tc00.1047053504117.20
QTC00015_K_13	Obsolete	0
QTC00018_G_13	Tc00.1047053506941.270	2	Tc00.1047053506941.270
QTC00021_C_13	Tc00.1047053507993.230	1	Tc00.1047053507993.230
QTC00023_O_1	Tc00.1047053508613.30	2	Tc00.1047053508613.30
QTC00026_K_1	Tc00.1047053509647.190	1	Tc00.1047053509647.190
QTC00029_G_1	Tc00.1047053510657.140	2	Tc00.1047053510657.140
QTC00032_C_1	Tc00.1047053511643.80	4
QTC00002_O_1	Tc00.1047053507133.20	1	Tc00.1047053507133.20
QTC00005_K_1	Obsolete	1
QTC00008_G_1	Obsolete	1
QTC00011_C_1	Tc00.1047053503809.24	2	Tc00.1047053503809.24
QTC00012_O_13	Tc00.1047053504117.20	2	Tc00.1047053504117.20
QTC00015_K_13	Obsolete	0
QTC00018_G_13	Tc00.1047053506941.270	2	Tc00.1047053506941.270
QTC00021_C_13	Tc00.1047053507993.230	1	Tc00.1047053507993.230
QTC00023_O_1	Tc00.1047053508613.30	2	Tc00.1047053508613.30
QTC00026_K_1	Tc00.1047053509647.190	1	Tc00.1047053509647.190
QTC00029_G_1	Tc00.1047053510657.140	2	Tc00.1047053510657.140
QTC00032_C_1	Tc00.1047053511643.80	4
QTC00002_N_1	Obsolete	0
QTC00005_J_1	Tc00.1047053509007.60	2	Tc00.1047053509007.60
QTC00008_F_1	Tc00.1047053510431.100	1	Tc00.1047053510431.100
QTC00011_B_1	Tc00.1047053503955.50	2	Tc00.1047053503955.50
QTC00012_N_13	Tc00.1047053504221.20	1	Tc00.1047053504221.20
QTC00015_J_13	Tc00.1047053506493.30	2	Tc00.1047053506493.30
QTC00018_F_13	Tc00.1047053507019.120	1	Tc00.1047053507019.120
QTC00021_B_13	Obsolete	2	Tc00.1047053508153.720
QTC00023_N_1	Obsolete	0
QTC00026_J_1	Tc00.1047053509801.30	2	Tc00.1047053509801.30
QTC00029_F_1	Tc00.1047053510791.50	1	Tc00.1047053510791.50
QTC00032_B_1	Tc00.1047053511803.40	1	Tc00.1047053511803.40
QTC00002_N_1	Obsolete	0
QTC00005_J_1	Tc00.1047053509007.60	2	Tc00.1047053509007.60
QTC00008_F_1	Tc00.1047053510431.100	1	Tc00.1047053510431.100
QTC00011_B_1	Tc00.1047053503955.50	2	Tc00.1047053503955.50
QTC00012_N_13	Tc00.1047053504221.20	1	Tc00.1047053504221.20
QTC00015_J_13	Tc00.1047053506493.30	2	Tc00.1047053506493.30
QTC00018_F_13	Tc00.1047053507019.120	1	Tc00.1047053507019.120
QTC00021_B_13	Obsolete	2	Tc00.1047053508153.720
QTC00023_N_1	Obsolete	0
QTC00026_J_1	Tc00.1047053509801.30	2	Tc00.1047053509801.30
QTC00029_F_1	Tc00.1047053510791.50	1	Tc00.1047053510791.50
QTC00032_B_1	Tc00.1047053511803.40	1	Tc00.1047053511803.40
QTC00002_M_1	Obsolete	0
QTC00005_I_1	Tc00.1047053506789.180	2	Tc00.1047053506789.180
QTC00008_E_1	Tc00.1047053511693.100	2	Tc00.1047053511693.100
QTC00011_A_1	Tc00.1047053503797.10	2	Tc00.1047053503797.10
QTC00012_M_13	Tc00.1047053504109.50	1	Tc00.1047053504109.50
QTC00015_I_13	Tc00.1047053506375.100	2
QTC00018_E_13	Tc00.1047053506941.130	1	Tc00.1047053506941.130
QTC00021_A_13	Tc00.1047053510061.30	9	Tc00.1047053507987.10
QTC00023_M_1	Tc00.1047053508601.40	2	Tc00.1047053508601.40
QTC00026_I_1	Tc00.1047053509643.110	1	Tc00.1047053509643.110
QTC00029_E_1	Tc00.1047053510649.24	1	Tc00.1047053510649.24
QTC00032_A_1	Tc00.1047053511629.30	1	Tc00.1047053511629.30
QTC00002_M_1	Obsolete	0
QTC00005_I_1	Tc00.1047053506789.180	2	Tc00.1047053506789.180
QTC00008_E_1	Tc00.1047053511693.100	2	Tc00.1047053511693.100
QTC00011_A_1	Tc00.1047053503797.10	2	Tc00.1047053503797.10
QTC00012_M_13	Tc00.1047053504109.50	1	Tc00.1047053504109.50
QTC00015_I_13	Tc00.1047053506375.100	2
QTC00018_E_13	Tc00.1047053506941.130	1	Tc00.1047053506941.130
QTC00021_A_13	Tc00.1047053510061.30	9	Tc00.1047053507987.10
QTC00023_M_1	Tc00.1047053508601.40	2	Tc00.1047053508601.40
QTC00026_I_1	Tc00.1047053509643.110	1	Tc00.1047053509643.110
QTC00029_E_1	Tc00.1047053510649.24	1	Tc00.1047053510649.24
QTC00032_A_1	Tc00.1047053511629.30	1	Tc00.1047053511629.30
QTC00002_D_13	Obsolete	0
QTC00005_P_1	Tc00.1047053507991.20	2	Tc00.1047053507991.20
QTC00008_L_1	Tc00.1047053510659.104	2	Tc00.1047053510659.104
QTC00011_H_1	Tc00.1047053503981.80	2	Tc00.1047053503981.80
QTC00013_D_1	Tc00.1047053505807.260	2	Tc00.1047053505807.260
QTC00015_P_13	Tc00.1047053506513.14	2	Tc00.1047053506513.14
QTC00018_L_13	Tc00.1047053507031.64	2	Tc00.1047053507031.64
QTC00021_H_13	Tc00.1047053508169.100	1	Tc00.1047053508169.100
QTC00023_D_13	Tc00.1047053508719.40	1	Tc00.1047053508719.40
QTC00026_P_1	Tc00.1047053509857.30	1	Tc00.1047053509857.30
QTC00029_L_1	Tc00.1047053510847.40	30	Tc00.1047053510847.40
QTC00032_H_1	Tc00.1047053511815.100	2	Tc00.1047053511815.100
QTC00002_D_13	Obsolete	0
QTC00005_P_1	Tc00.1047053507991.20	2	Tc00.1047053507991.20
QTC00008_L_1	Tc00.1047053510659.104	2	Tc00.1047053510659.104
QTC00011_H_1	Tc00.1047053503981.80	2	Tc00.1047053503981.80
QTC00013_D_1	Tc00.1047053505807.260	2	Tc00.1047053505807.260
QTC00015_P_13	Tc00.1047053506513.14	2	Tc00.1047053506513.14
QTC00018_L_13	Tc00.1047053507031.64	2	Tc00.1047053507031.64
QTC00021_H_13	Tc00.1047053508169.100	1	Tc00.1047053508169.100
QTC00023_D_13	Tc00.1047053508719.40	1	Tc00.1047053508719.40
QTC00026_P_1	Tc00.1047053509857.30	1	Tc00.1047053509857.30
QTC00029_L_1	Tc00.1047053510847.40	30	Tc00.1047053510847.40
QTC00032_H_1	Tc00.1047053511815.100	2	Tc00.1047053511815.100
QTC00002_C_13	Obsolete	0
QTC00005_O_1	Tc00.1047053508175.160	2	Tc00.1047053508175.160
QTC00008_K_1	Tc00.1047053507923.30	2
QTC00011_G_1	Tc00.1047053503829.80	2	Tc00.1047053503829.80
QTC00013_C_1	Tc00.1047053504635.20	3	Tc00.1047053507079.10, Tc00.1047053507223.20, Tc00.1047053504635.20
QTC00015_O_13	Tc00.1047053506401.290	1	Tc00.1047053506401.290
QTC00018_K_13	Tc00.1047053506945.240	1	Tc00.1047053506945.240
QTC00021_G_13	Tc00.1047053507997.54	2	Tc00.1047053507997.54
QTC00023_C_13	Tc00.1047053508541.200	2	Tc00.1047053508541.200
QTC00026_O_1	Tc00.1047053509669.50	1	Tc00.1047053509669.50
QTC00029_K_1	Obsolete	0
QTC00032_G_1	Tc00.1047053511653.40	2	Tc00.1047053511653.40
QTC00002_C_13	Obsolete	0
QTC00005_O_1	Tc00.1047053508175.160	2	Tc00.1047053508175.160
QTC00008_K_1	Tc00.1047053507923.30	2
QTC00011_G_1	Tc00.1047053503829.80	2	Tc00.1047053503829.80
QTC00013_C_1	Tc00.1047053504635.20	3	Tc00.1047053507079.10, Tc00.1047053507223.20, Tc00.1047053504635.20
QTC00015_O_13	Tc00.1047053506401.290	1	Tc00.1047053506401.290
QTC00018_K_13	Tc00.1047053506945.240	1	Tc00.1047053506945.240
QTC00021_G_13	Tc00.1047053507997.54	2	Tc00.1047053507997.54
QTC00023_C_13	Tc00.1047053508541.200	2	Tc00.1047053508541.200
QTC00026_O_1	Tc00.1047053509669.50	1	Tc00.1047053509669.50
QTC00029_K_1	Obsolete	0
QTC00032_G_1	Tc00.1047053511653.40	2	Tc00.1047053511653.40
QTC00002_B_13	Obsolete	0
QTC00005_N_1	Tc00.1047053509831.10	2	Tc00.1047053509831.10
QTC00008_J_1	Tc00.1047053510741.210	2	Tc00.1047053510661.60, Tc00.1047053510741.210
QTC00011_F_1	Tc00.1047053503975.100	1	Tc00.1047053503975.100
QTC00013_B_1	Tc00.1047053505773.10	1	Tc00.1047053505773.10
QTC00015_N_13	Tc00.1047053506503.80	2	Tc00.1047053506503.80
QTC00018_J_13	Tc00.1047053507023.250	2	Tc00.1047053507023.250
QTC00021_F_13	Tc00.1047053508165.140	15	Tc00.1047053510279.50, Tc00.1047053508165.140
QTC00023_B_13	Tc00.1047053508707.300	1	Tc00.1047053508707.300
QTC00026_N_1	Tc00.1047053509835.30	1	Tc00.1047053509835.30
QTC00029_J_1	Tc00.1047053510823.60	1
QTC00032_F_1	Tc00.1047053511807.36	2	Tc00.1047053511807.36
QTC00002_B_13	Obsolete	0
QTC00005_N_1	Tc00.1047053509831.10	2	Tc00.1047053509831.10
QTC00008_J_1	Tc00.1047053510741.210	2	Tc00.1047053510661.60, Tc00.1047053510741.210
QTC00011_F_1	Tc00.1047053503975.100	1	Tc00.1047053503975.100
QTC00013_B_1	Tc00.1047053505773.10	1	Tc00.1047053505773.10
QTC00015_N_13	Tc00.1047053506503.80	2	Tc00.1047053506503.80
QTC00018_J_13	Tc00.1047053507023.250	2	Tc00.1047053507023.250
QTC00021_F_13	Tc00.1047053508165.140	15	Tc00.1047053510279.50, Tc00.1047053508165.140
QTC00023_B_13	Tc00.1047053508707.300	1	Tc00.1047053508707.300
QTC00026_N_1	Tc00.1047053509835.30	1	Tc00.1047053509835.30
QTC00029_J_1	Tc00.1047053510823.60	1
QTC00032_F_1	Tc00.1047053511807.36	2	Tc00.1047053511807.36
QTC00002_A_13	Obsolete	0
QTC00005_M_1	Tc00.1047053507669.130	2	Tc00.1047053507669.130
QTC00008_I_1	Tc00.1047053509683.70	2	Tc00.1047053509683.70
QTC00011_E_1	Tc00.1047053503823.160	2	Tc00.1047053503823.160
QTC00013_A_1	Obsolete	6	Tc00.1047053509019.10, Tc00.1047053504579.20
QTC00015_M_13	Tc00.1047053506399.80	2	Tc00.1047053506399.80
QTC00018_I_13	Tc00.1047053506943.20	2	Tc00.1047053506943.20
QTC00021_E_13	Tc00.1047053507993.380	2	Tc00.1047053507993.380
QTC00023_A_13	Tc00.1047053508523.50	1	Tc00.1047053508523.50
QTC00026_M_1	Tc00.1047053509657.40	3
QTC00029_I_1	Tc00.1047053510659.120	1	Tc00.1047053510659.120
QTC00032_E_1	Tc00.1047053511649.140	2	Tc00.1047053511649.140
QTC00002_A_13	Obsolete	0
QTC00005_M_1	Tc00.1047053507669.130	2	Tc00.1047053507669.130
QTC00008_I_1	Tc00.1047053509683.70	2	Tc00.1047053509683.70
QTC00011_E_1	Tc00.1047053503823.160	2	Tc00.1047053503823.160
QTC00013_A_1	Obsolete	6	Tc00.1047053509019.10, Tc00.1047053504579.20
QTC00015_M_13	Tc00.1047053506399.80	2	Tc00.1047053506399.80
QTC00018_I_13	Tc00.1047053506943.20	2	Tc00.1047053506943.20
QTC00021_E_13	Tc00.1047053507993.380	2	Tc00.1047053507993.380
QTC00023_A_13	Tc00.1047053508523.50	1	Tc00.1047053508523.50
QTC00026_M_1	Tc00.1047053509657.40	3
QTC00029_I_1	Tc00.1047053510659.120	1	Tc00.1047053510659.120
QTC00032_E_1	Tc00.1047053511649.140	2	Tc00.1047053511649.140
QTC00002_H_13	Obsolete	1
QTC00005_D_13	Tc00.1047053509207.150	2	Tc00.1047053509207.150
QTC00008_P_1	Tc00.1047053511269.50	1	Tc00.1047053511269.50
QTC00011_L_1	Tc00.1047053504005.10	2	Tc00.1047053504005.10
QTC00013_H_1	Tc00.1047053505943.40	2	Tc00.1047053505943.40
QTC00016_D_1	Tc00.1047053506673.50	2	Tc00.1047053506673.50
QTC00018_P_13	Tc00.1047053507041.40	2
QTC00021_L_13	Tc00.1047053508175.250	2	Tc00.1047053508175.250
QTC00023_H_13	Tc00.1047053508737.160	2
QTC00026_D_13	Obsolete	0
QTC00029_P_1	Tc00.1047053510865.10	3	Tc00.1047053510865.10
QTC00032_L_1	Tc00.1047053511821.40	2	Tc00.1047053511821.40
QTC00002_H_13	Obsolete	1
QTC00005_D_13	Tc00.1047053509207.150	2	Tc00.1047053509207.150
QTC00008_P_1	Tc00.1047053511269.50	1	Tc00.1047053511269.50
QTC00011_L_1	Tc00.1047053504005.10	2	Tc00.1047053504005.10
QTC00013_H_1	Tc00.1047053505943.40	2	Tc00.1047053505943.40
QTC00016_D_1	Tc00.1047053506673.50	2	Tc00.1047053506673.50
QTC00018_P_13	Tc00.1047053507041.40	2
QTC00021_L_13	Tc00.1047053508175.250	2	Tc00.1047053508175.250
QTC00023_H_13	Tc00.1047053508737.160	2
QTC00026_D_13	Obsolete	0
QTC00029_P_1	Tc00.1047053510865.10	3	Tc00.1047053510865.10
QTC00032_L_1	Tc00.1047053511821.40	2	Tc00.1047053511821.40
QTC00002_G_13	Tc00.1047053508307.10	2	Tc00.1047053508307.10
QTC00005_C_13	Tc00.1047053506895.20	2	Tc00.1047053506895.20
QTC00008_O_1	Tc00.1047053511487.130	14	Tc00.1047053511487.130
QTC00011_K_1	Tc00.1047053503847.50	2	Tc00.1047053503847.50
QTC00013_G_1	Tc00.1047053504741.200	2	Tc00.1047053504741.200
QTC00016_C_1	Tc00.1047053506563.190	2	Tc00.1047053506563.190
QTC00018_O_13	Tc00.1047053506955.240	2
QTC00021_K_13	Tc00.1047053508023.80	10
QTC00023_G_13	Tc00.1047053508567.20	2	Tc00.1047053508567.20
QTC00026_C_13	Tc00.1047053509615.4	3	Tc00.1047053509615.4
QTC00029_O_1	Tc00.1047053510665.20	1	Tc00.1047053510665.20
QTC00032_K_1	Tc00.1047053511665.60	6
QTC00002_G_13	Tc00.1047053508307.10	2	Tc00.1047053508307.10
QTC00005_C_13	Tc00.1047053506895.20	2	Tc00.1047053506895.20
QTC00008_O_1	Tc00.1047053511487.130	14	Tc00.1047053511487.130
QTC00011_K_1	Tc00.1047053503847.50	2	Tc00.1047053503847.50
QTC00013_G_1	Tc00.1047053504741.200	2	Tc00.1047053504741.200
QTC00016_C_1	Tc00.1047053506563.190	2	Tc00.1047053506563.190
QTC00018_O_13	Tc00.1047053506955.240	2
QTC00021_K_13	Tc00.1047053508023.80	10
QTC00023_G_13	Tc00.1047053508567.20	2	Tc00.1047053508567.20
QTC00026_C_13	Tc00.1047053509615.4	3	Tc00.1047053509615.4
QTC00029_O_1	Tc00.1047053510665.20	1	Tc00.1047053510665.20
QTC00032_K_1	Tc00.1047053511665.60	6
QTC00002_F_13	Tc00.1047053511071.50	2	Tc00.1047053511071.50
QTC00005_B_13	Tc00.1047053510877.80	1	Tc00.1047053510877.80
QTC00008_N_1	Tc00.1047053511577.40	2	Tc00.1047053511577.40
QTC00011_J_1	Tc00.1047053503995.40	2	Tc00.1047053503995.40
QTC00013_F_1	Tc00.1047053505919.70	27	Tc00.1047053505919.70
QTC00016_B_1	Tc00.1047053506665.20	3	Tc00.1047053506665.20
QTC00018_N_13	Tc00.1047053507037.50	2	Tc00.1047053507037.50
QTC00021_J_13	Tc00.1047053508173.230	1	Tc00.1047053508173.230
QTC00023_F_13	Tc00.1047053508727.44	1	Tc00.1047053508727.44
QTC00026_B_13	Tc00.1047053509769.100	1	Tc00.1047053509769.100
QTC00029_N_1	Tc00.1047053510857.30	2	Tc00.1047053510857.30
QTC00032_J_1	Tc00.1047053511817.210	1	Tc00.1047053511817.210
QTC00002_F_13	Tc00.1047053511071.50	2	Tc00.1047053511071.50
QTC00005_B_13	Tc00.1047053510877.80	1	Tc00.1047053510877.80
QTC00008_N_1	Tc00.1047053511577.40	2	Tc00.1047053511577.40
QTC00011_J_1	Tc00.1047053503995.40	2	Tc00.1047053503995.40
QTC00013_F_1	Tc00.1047053505919.70	27	Tc00.1047053505919.70
QTC00016_B_1	Tc00.1047053506665.20	3	Tc00.1047053506665.20
QTC00018_N_13	Tc00.1047053507037.50	2	Tc00.1047053507037.50
QTC00021_J_13	Tc00.1047053508173.230	1	Tc00.1047053508173.230
QTC00023_F_13	Tc00.1047053508727.44	1	Tc00.1047053508727.44
QTC00026_B_13	Tc00.1047053509769.100	1	Tc00.1047053509769.100
QTC00029_N_1	Tc00.1047053510857.30	2	Tc00.1047053510857.30
QTC00032_J_1	Tc00.1047053511817.210	1	Tc00.1047053511817.210
QTC00002_E_13	Tc00.1047053508547.80	2
QTC00005_A_13	Tc00.1047053506559.129	1
QTC00008_M_1	Tc00.1047053509799.90	2	Tc00.1047053509799.90
QTC00011_I_1	Tc00.1047053503839.39	2	Tc00.1047053503839.39
QTC00013_E_1	Tc00.1047053504717.30	1	Tc00.1047053504717.30
QTC00016_A_1	Tc00.1047053506559.484	1	Tc00.1047053506559.484
QTC00018_M_13	Tc00.1047053506949.10	2	Tc00.1047053506949.10
QTC00021_I_13	Tc00.1047053508013.70	8
QTC00023_E_13	Tc00.1047053508547.50	1	Tc00.1047053508547.50
QTC00026_A_13	Tc00.1047053509603.10	2	Tc00.1047053509603.10
QTC00029_M_1	Tc00.1047053510661.230	2	Tc00.1047053510661.230
QTC00032_I_1	Tc00.1047053511661.100	1	Tc00.1047053511661.100
QTC00002_E_13	Tc00.1047053508547.80	2
QTC00005_A_13	Tc00.1047053506559.129	1
QTC00008_M_1	Tc00.1047053509799.90	2	Tc00.1047053509799.90
QTC00011_I_1	Tc00.1047053503839.39	2	Tc00.1047053503839.39
QTC00013_E_1	Tc00.1047053504717.30	1	Tc00.1047053504717.30
QTC00016_A_1	Tc00.1047053506559.484	1	Tc00.1047053506559.484
QTC00018_M_13	Tc00.1047053506949.10	2	Tc00.1047053506949.10
QTC00021_I_13	Tc00.1047053508013.70	8
QTC00023_E_13	Tc00.1047053508547.50	1	Tc00.1047053508547.50
QTC00026_A_13	Tc00.1047053509603.10	2	Tc00.1047053509603.10
QTC00029_M_1	Tc00.1047053510661.230	2	Tc00.1047053510661.230
QTC00032_I_1	Tc00.1047053511661.100	1	Tc00.1047053511661.100
QTC00002_L_13	Tc00.1047053506525.20	2	Tc00.1047053511283.20, Tc00.1047053506525.20
QTC00005_H_13	Tc00.1047053510181.60	2	Tc00.1047053510181.60
QTC00008_D_13	Tc00.1047053419469.14	2	Tc00.1047053419469.14
QTC00011_P_1	Tc00.1047053504017.50	2	Tc00.1047053504017.50
QTC00013_L_1	Tc00.1047053505965.86	1	Tc00.1047053505965.86
QTC00016_H_1	Obsolete	0
QTC00019_D_1	Obsolete	0
QTC00021_P_13	Tc00.1047053508197.30	1
QTC00023_L_13	Tc00.1047053508741.310	2	Tc00.1047053508741.310
QTC00026_H_13	Tc00.1047053509793.20	2	Tc00.1047053509793.20
QTC00029_D_13	Obsolete	0
QTC00032_P_1	Tc00.1047053511851.50	6	Tc00.1047053511851.50
QTC00002_L_13	Tc00.1047053506525.20	2	Tc00.1047053511283.20, Tc00.1047053506525.20
QTC00005_H_13	Tc00.1047053510181.60	2	Tc00.1047053510181.60
QTC00008_D_13	Tc00.1047053419469.14	2	Tc00.1047053419469.14
QTC00011_P_1	Tc00.1047053504017.50	2	Tc00.1047053504017.50
QTC00013_L_1	Tc00.1047053505965.86	1	Tc00.1047053505965.86
QTC00016_H_1	Obsolete	0
QTC00019_D_1	Obsolete	0
QTC00021_P_13	Tc00.1047053508197.30	1
QTC00023_L_13	Tc00.1047053508741.310	2	Tc00.1047053508741.310
QTC00026_H_13	Tc00.1047053509793.20	2	Tc00.1047053509793.20
QTC00029_D_13	Obsolete	0
QTC00032_P_1	Tc00.1047053511851.50	6	Tc00.1047053511851.50
QTC00002_K_13	Obsolete	1
QTC00005_G_13	Tc00.1047053507021.50	2	Tc00.1047053507021.50
QTC00008_C_13	Tc00.1047053510165.30	2	Tc00.1047053510165.30
QTC00011_O_1	Tc00.1047053503879.110	2	Tc00.1047053503879.110
QTC00013_K_1	Tc00.1047053504827.110	2	Tc00.1047053504827.110
QTC00016_G_1	Tc00.1047053506575.60	2	Tc00.1047053506575.60
QTC00019_C_1	Tc00.1047053507093.100	1	Tc00.1047053507093.100
QTC00021_O_13	Tc00.1047053508051.30	1	Tc00.1047053508051.30
QTC00023_K_13	Tc00.1047053508593.80	1	Tc00.1047053508593.80
QTC00026_G_13	Tc00.1047053509637.18	2	Tc00.1047053509637.18
QTC00029_C_13	Obsolete	0
QTC00032_O_1	Tc00.1047053511711.70	2	Tc00.1047053511711.70
QTC00002_K_13	Obsolete	1
QTC00005_G_13	Tc00.1047053507021.50	2	Tc00.1047053507021.50
QTC00008_C_13	Tc00.1047053510165.30	2	Tc00.1047053510165.30
QTC00011_O_1	Tc00.1047053503879.110	2	Tc00.1047053503879.110
QTC00013_K_1	Tc00.1047053504827.110	2	Tc00.1047053504827.110
QTC00016_G_1	Tc00.1047053506575.60	2	Tc00.1047053506575.60
QTC00019_C_1	Tc00.1047053507093.100	1	Tc00.1047053507093.100
QTC00021_O_13	Tc00.1047053508051.30	1	Tc00.1047053508051.30
QTC00023_K_13	Tc00.1047053508593.80	1	Tc00.1047053508593.80
QTC00026_G_13	Tc00.1047053509637.18	2	Tc00.1047053509637.18
QTC00029_C_13	Obsolete	0
QTC00032_O_1	Tc00.1047053511711.70	2	Tc00.1047053511711.70
QTC00002_J_13	Tc00.1047053506871.140	2	Tc00.1047053506871.140
QTC00005_F_13	Tc00.1047053508207.200	2	Tc00.1047053508207.200
QTC00008_B_13	Tc00.1047053509297.10	2
QTC00011_N_1	Obsolete	0
QTC00013_J_1	Obsolete	0
QTC00016_F_1	Tc00.1047053506679.280	1	Tc00.1047053506679.280
QTC00019_B_1	Obsolete	0
QTC00021_N_13	Tc00.1047053508177.30	2	Tc00.1047053508177.30
QTC00023_J_13	Tc00.1047053508741.10	2	Tc00.1047053508741.10
QTC00026_F_13	Tc00.1047053509789.10	1	Tc00.1047053509789.10
QTC00029_B_13	Tc00.1047053510769.170	24	Tc00.1047053510769.170
QTC00032_N_1	Obsolete	7
QTC00002_J_13	Tc00.1047053506871.140	2	Tc00.1047053506871.140
QTC00005_F_13	Tc00.1047053508207.200	2	Tc00.1047053508207.200
QTC00008_B_13	Tc00.1047053509297.10	2
QTC00011_N_1	Obsolete	0
QTC00013_J_1	Obsolete	0
QTC00016_F_1	Tc00.1047053506679.280	1	Tc00.1047053506679.280
QTC00019_B_1	Obsolete	0
QTC00021_N_13	Tc00.1047053508177.30	2	Tc00.1047053508177.30
QTC00023_J_13	Tc00.1047053508741.10	2	Tc00.1047053508741.10
QTC00026_F_13	Tc00.1047053509789.10	1	Tc00.1047053509789.10
QTC00029_B_13	Tc00.1047053510769.170	24	Tc00.1047053510769.170
QTC00032_N_1	Obsolete	7
QTC00002_I_13	Obsolete	0
QTC00005_E_13	Tc00.1047053508787.10	2	Tc00.1047053508787.10
QTC00008_A_13	Tc00.1047053509127.50	2	Tc00.1047053509127.50
QTC00011_M_1	Tc00.1047053503865.30	2
QTC00013_I_1	Tc00.1047053504769.80	1	Tc00.1047053504769.80
QTC00016_E_1	Tc00.1047053506567.74	2	Tc00.1047053506567.74
QTC00019_A_1	Tc00.1047053507087.40	2	Tc00.1047053507087.40
QTC00021_M_13	Tc00.1047053508041.80	2
QTC00023_I_13	Tc00.1047053508577.10	1	Tc00.1047053508577.10
QTC00026_E_13	Tc00.1047053509627.40	1	Tc00.1047053509627.40
QTC00029_A_13	Obsolete	0
QTC00032_M_1	Tc00.1047053511671.80	2	Tc00.1047053511671.80
QTC00002_I_13	Obsolete	0
QTC00005_E_13	Tc00.1047053508787.10	2	Tc00.1047053508787.10
QTC00008_A_13	Tc00.1047053509127.50	2	Tc00.1047053509127.50
QTC00011_M_1	Tc00.1047053503865.30	2
QTC00013_I_1	Tc00.1047053504769.80	1	Tc00.1047053504769.80
QTC00016_E_1	Tc00.1047053506567.74	2	Tc00.1047053506567.74
QTC00019_A_1	Tc00.1047053507087.40	2	Tc00.1047053507087.40
QTC00021_M_13	Tc00.1047053508041.80	2
QTC00023_I_13	Tc00.1047053508577.10	1	Tc00.1047053508577.10
QTC00026_E_13	Tc00.1047053509627.40	1	Tc00.1047053509627.40
QTC00029_A_13	Obsolete	0
QTC00032_M_1	Tc00.1047053511671.80	2	Tc00.1047053511671.80
QTC00002_P_13	Obsolete	1
QTC00005_L_13	Tc00.1047053506247.100	1	Tc00.1047053506247.100
QTC00008_H_13	Tc00.1047053508461.250	1	Tc00.1047053508461.250
QTC00011_D_13	Tc00.1047053503973.170	1	Tc00.1047053503973.170
QTC00013_P_1	Tc00.1047053505999.110	2	Tc00.1047053505999.110
QTC00016_L_1	Tc00.1047053506697.10	2	Tc00.1047053506697.10
QTC00019_H_1	Tc00.1047053507507.40	2	Tc00.1047053507507.40
QTC00022_D_1	Tc00.1047053508411.40	3	Tc00.1047053508411.40
QTC00023_P_13	Tc00.1047053508761.40	5	Tc00.1047053508761.40
QTC00026_L_13	Tc00.1047053507841.14	1	Tc00.1047053507841.14
QTC00029_H_13	Tc00.1047053510821.50	1	Tc00.1047053510821.50
QTC00032_D_13	Tc00.1047053511807.253	1
QTC00002_P_13	Obsolete	1
QTC00005_L_13	Tc00.1047053506247.100	1	Tc00.1047053506247.100
QTC00008_H_13	Tc00.1047053508461.250	1	Tc00.1047053508461.250
QTC00011_D_13	Tc00.1047053503973.170	1	Tc00.1047053503973.170
QTC00013_P_1	Tc00.1047053505999.110	2	Tc00.1047053505999.110
QTC00016_L_1	Tc00.1047053506697.10	2	Tc00.1047053506697.10
QTC00019_H_1	Tc00.1047053507507.40	2	Tc00.1047053507507.40
QTC00022_D_1	Tc00.1047053508411.40	3	Tc00.1047053508411.40
QTC00023_P_13	Tc00.1047053508761.40	5	Tc00.1047053508761.40
QTC00026_L_13	Tc00.1047053507841.14	1	Tc00.1047053507841.14
QTC00029_H_13	Tc00.1047053510821.50	1	Tc00.1047053510821.50
QTC00032_D_13	Tc00.1047053511807.253	1
QTC00002_O_13	Tc00.1047053510507.60	2	Tc00.1047053510507.60
QTC00005_K_13	Tc00.1047053506581.10	2	Tc00.1047053508169.60, Tc00.1047053506581.10
QTC00008_G_13	Tc00.1047053508297.50	2
QTC00011_C_13	Tc00.1047053503819.20	1	Tc00.1047053503819.20
QTC00013_O_1	Obsolete	0
QTC00016_K_1	Tc00.1047053506585.100	2	Tc00.1047053506585.100
QTC00019_G_1	Tc00.1047053507099.20	1	Tc00.1047053507099.20
QTC00022_C_1	Tc00.1047053508265.100	1	Tc00.1047053508265.100
QTC00023_O_13	Tc00.1047053508625.140	2	Tc00.1047053508625.140
QTC00026_K_13	Tc00.1047053509649.20	2	Tc00.1047053509649.20
QTC00029_G_13	Tc00.1047053510657.40	2	Tc00.1047053510657.40
QTC00032_C_13	Tc00.1047053511647.50	1	Tc00.1047053511647.50
QTC00002_O_13	Tc00.1047053510507.60	2	Tc00.1047053510507.60
QTC00005_K_13	Tc00.1047053506581.10	2	Tc00.1047053508169.60, Tc00.1047053506581.10
QTC00008_G_13	Tc00.1047053508297.50	2
QTC00011_C_13	Tc00.1047053503819.20	1	Tc00.1047053503819.20
QTC00013_O_1	Obsolete	0
QTC00016_K_1	Tc00.1047053506585.100	2	Tc00.1047053506585.100
QTC00019_G_1	Tc00.1047053507099.20	1	Tc00.1047053507099.20
QTC00022_C_1	Tc00.1047053508265.100	1	Tc00.1047053508265.100
QTC00023_O_13	Tc00.1047053508625.140	2	Tc00.1047053508625.140
QTC00026_K_13	Tc00.1047053509649.20	2	Tc00.1047053509649.20
QTC00029_G_13	Tc00.1047053510657.40	2	Tc00.1047053510657.40
QTC00032_C_13	Tc00.1047053511647.50	1	Tc00.1047053511647.50
QTC00002_N_13	Tc00.1047053508799.280	10	Tc00.1047053508799.280
QTC00005_J_13	Tc00.1047053506247.220	1	Tc00.1047053506247.220
QTC00008_F_13	Tc00.1047053506885.120	2	Tc00.1047053506885.120
QTC00011_B_13	Tc00.1047053503959.30	1	Tc00.1047053503959.30
QTC00013_N_1	Tc00.1047053505987.60	1	Tc00.1047053505987.60
QTC00016_J_1	Tc00.1047053506691.14	2
QTC00019_F_1	Tc00.1047053507491.20	1	Tc00.1047053507491.20
QTC00022_B_1	Tc00.1047053508409.190	2	Tc00.1047053508409.190
QTC00023_N_13	Obsolete	0
QTC00026_J_13	Tc00.1047053509805.40	2	Tc00.1047053509805.40
QTC00029_F_13	Tc00.1047053510799.70	2	Tc00.1047053510799.70
QTC00032_B_13	Tc00.1047053511807.130	1	Tc00.1047053511807.130
QTC00002_N_13	Tc00.1047053508799.280	10	Tc00.1047053508799.280
QTC00005_J_13	Tc00.1047053506247.220	1	Tc00.1047053506247.220
QTC00008_F_13	Tc00.1047053506885.120	2	Tc00.1047053506885.120
QTC00011_B_13	Tc00.1047053503959.30	1	Tc00.1047053503959.30
QTC00013_N_1	Tc00.1047053505987.60	1	Tc00.1047053505987.60
QTC00016_J_1	Tc00.1047053506691.14	2
QTC00019_F_1	Tc00.1047053507491.20	1	Tc00.1047053507491.20
QTC00022_B_1	Tc00.1047053508409.190	2	Tc00.1047053508409.190
QTC00023_N_13	Obsolete	0
QTC00026_J_13	Tc00.1047053509805.40	2	Tc00.1047053509805.40
QTC00029_F_13	Tc00.1047053510799.70	2	Tc00.1047053510799.70
QTC00032_B_13	Tc00.1047053511807.130	1	Tc00.1047053511807.130
QTC00002_M_13	Tc00.1047053511733.110	2	Tc00.1047053511733.110, Tc00.1047053511523.10
QTC00005_I_13	Tc00.1047053508387.50	2
QTC00008_E_13	Tc00.1047053510507.20	2
QTC00011_A_13	Tc00.1047053503805.30	2	Tc00.1047053503805.30
QTC00013_M_1	Tc00.1047053504881.40	1	Tc00.1047053504881.40
QTC00016_I_1	Tc00.1047053506579.40	1	Tc00.1047053506579.40
QTC00019_E_1	Tc00.1047053507093.240	1	Tc00.1047053507093.240
QTC00022_A_1	Tc00.1047053508257.200	1	Tc00.1047053508257.200
QTC00023_M_13	Obsolete	4	Tc00.1047053508605.31
QTC00026_I_13	Tc00.1047053509647.110	1	Tc00.1047053509647.110
QTC00029_E_13	Tc00.1047053510655.150	2	Tc00.1047053510655.150
QTC00032_A_13	Tc00.1047053511635.30	1	Tc00.1047053511635.30
QTC00002_M_13	Tc00.1047053511733.110	2	Tc00.1047053511733.110, Tc00.1047053511523.10
QTC00005_I_13	Tc00.1047053508387.50	2
QTC00008_E_13	Tc00.1047053510507.20	2
QTC00011_A_13	Tc00.1047053503805.30	2	Tc00.1047053503805.30
QTC00013_M_1	Tc00.1047053504881.40	1	Tc00.1047053504881.40
QTC00016_I_1	Tc00.1047053506579.40	1	Tc00.1047053506579.40
QTC00019_E_1	Tc00.1047053507093.240	1	Tc00.1047053507093.240
QTC00022_A_1	Tc00.1047053508257.200	1	Tc00.1047053508257.200
QTC00023_M_13	Obsolete	4	Tc00.1047053508605.31
QTC00026_I_13	Tc00.1047053509647.110	1	Tc00.1047053509647.110
QTC00029_E_13	Tc00.1047053510655.150	2	Tc00.1047053510655.150
QTC00032_A_13	Tc00.1047053511635.30	1	Tc00.1047053511635.30
QTC00003_D_1	Tc00.1047053510105.100	2	Tc00.1047053510105.100
QTC00005_P_13	Tc00.1047053507615.70	2	Tc00.1047053507615.70
QTC00008_L_13	Tc00.1047053510663.70	1	Tc00.1047053510663.70
QTC00011_H_13	Tc00.1047053503989.50	1	Tc00.1047053503989.50
QTC00013_D_13	Tc00.1047053505843.10	1	Tc00.1047053505843.10
QTC00016_P_1	Tc00.1047053506713.14	1	Tc00.1047053506713.14
QTC00019_L_1	Tc00.1047053507519.30	2	Tc00.1047053507519.30
QTC00022_H_1	Tc00.1047053508433.200	1
QTC00024_D_1	Tc00.1047053509005.50	2	Tc00.1047053509005.50
QTC00026_P_13	Tc00.1047053509867.70	1	Tc00.1047053509867.70
QTC00029_L_13	Obsolete	3
QTC00032_H_13	Tc00.1047053511815.60	2	Tc00.1047053511815.60
QTC00003_D_1	Tc00.1047053510105.100	2	Tc00.1047053510105.100
QTC00005_P_13	Tc00.1047053507615.70	2	Tc00.1047053507615.70
QTC00008_L_13	Tc00.1047053510663.70	1	Tc00.1047053510663.70
QTC00011_H_13	Tc00.1047053503989.50	1	Tc00.1047053503989.50
QTC00013_D_13	Tc00.1047053505843.10	1	Tc00.1047053505843.10
QTC00016_P_1	Tc00.1047053506713.14	1	Tc00.1047053506713.14
QTC00019_L_1	Tc00.1047053507519.30	2	Tc00.1047053507519.30
QTC00022_H_1	Tc00.1047053508433.200	1
QTC00024_D_1	Tc00.1047053509005.50	2	Tc00.1047053509005.50
QTC00026_P_13	Tc00.1047053509867.70	1	Tc00.1047053509867.70
QTC00029_L_13	Obsolete	3
QTC00032_H_13	Tc00.1047053511815.60	2	Tc00.1047053511815.60
QTC00003_C_1	Obsolete	0
QTC00005_O_13	Tc00.1047053507105.70	2
QTC00008_K_13	Tc00.1047053509153.120	2	Tc00.1047053509153.120, Tc00.1047053510303.290
QTC00011_G_13	Tc00.1047053503835.10	1	Tc00.1047053503835.10
QTC00013_C_13	Tc00.1047053504669.40	4	Tc00.1047053504669.40, Tc00.1047053506015.30
QTC00016_O_1	Obsolete	0
QTC00019_K_1	Tc00.1047053507143.80	2	Tc00.1047053507143.80
QTC00022_G_1	Obsolete	0
QTC00024_C_1	Obsolete	0
QTC00026_O_13	Tc00.1047053509671.180	2	Tc00.1047053509671.180
QTC00029_K_13	Tc00.1047053510661.140	2	Tc00.1047053510661.140
QTC00032_G_13	Tc00.1047053511655.40	2	Tc00.1047053511655.40
QTC00003_C_1	Obsolete	0
QTC00005_O_13	Tc00.1047053507105.70	2
QTC00008_K_13	Tc00.1047053509153.120	2	Tc00.1047053509153.120, Tc00.1047053510303.290
QTC00011_G_13	Tc00.1047053503835.10	1	Tc00.1047053503835.10
QTC00013_C_13	Tc00.1047053504669.40	4	Tc00.1047053504669.40, Tc00.1047053506015.30
QTC00016_O_1	Obsolete	0
QTC00019_K_1	Tc00.1047053507143.80	2	Tc00.1047053507143.80
QTC00022_G_1	Obsolete	0
QTC00024_C_1	Obsolete	0
QTC00026_O_13	Tc00.1047053509671.180	2	Tc00.1047053509671.180
QTC00029_K_13	Tc00.1047053510661.140	2	Tc00.1047053510661.140
QTC00032_G_13	Tc00.1047053511655.40	2	Tc00.1047053511655.40
QTC00003_B_1	Tc00.1047053511725.250	1	Tc00.1047053511725.250
QTC00005_N_13	Tc00.1047053506503.110	2	Tc00.1047053506503.110
QTC00008_J_13	Tc00.1047053510747.110	2	Tc00.1047053510747.110
QTC00011_F_13	Tc00.1047053503979.10	1	Tc00.1047053503979.10
QTC00013_B_13	Tc00.1047053505807.160	2	Tc00.1047053505807.160
QTC00016_N_1	Tc00.1047053506703.120	2	Tc00.1047053506703.120
QTC00019_J_1	Tc00.1047053507515.130	2	Tc00.1047053507515.130
QTC00022_F_1	Obsolete	0
QTC00024_B_1	Tc00.1047053508999.134	1
QTC00026_N_13	Tc00.1047053509847.10	1	Tc00.1047053509847.10
QTC00029_J_13	Tc00.1047053510831.10	1	Tc00.1047053510831.10
QTC00032_F_13	Tc00.1047053511809.50	1	Tc00.1047053511809.50
QTC00003_B_1	Tc00.1047053511725.250	1	Tc00.1047053511725.250
QTC00005_N_13	Tc00.1047053506503.110	2	Tc00.1047053506503.110
QTC00008_J_13	Tc00.1047053510747.110	2	Tc00.1047053510747.110
QTC00011_F_13	Tc00.1047053503979.10	1	Tc00.1047053503979.10
QTC00013_B_13	Tc00.1047053505807.160	2	Tc00.1047053505807.160
QTC00016_N_1	Tc00.1047053506703.120	2	Tc00.1047053506703.120
QTC00019_J_1	Tc00.1047053507515.130	2	Tc00.1047053507515.130
QTC00022_F_1	Obsolete	0
QTC00024_B_1	Tc00.1047053508999.134	1
QTC00026_N_13	Tc00.1047053509847.10	1	Tc00.1047053509847.10
QTC00029_J_13	Tc00.1047053510831.10	1	Tc00.1047053510831.10
QTC00032_F_13	Tc00.1047053511809.50	1	Tc00.1047053511809.50
QTC00003_A_1	Tc00.1047053503635.50	2	Tc00.1047053503635.50
QTC00005_M_13	Tc00.1047053506295.90	2	Tc00.1047053506295.90
QTC00008_I_13	Tc00.1047053509683.124	2	Tc00.1047053509683.124
QTC00011_E_13	Tc00.1047053503827.30	1
QTC00013_A_13	Obsolete	0
QTC00016_M_1	Tc00.1047053506595.140	1	Tc00.1047053506595.140
QTC00019_I_1	Obsolete	0
QTC00022_E_1	Tc00.1047053508277.290	1	Tc00.1047053508277.290
QTC00024_A_1	Tc00.1047053508835.30	2	Tc00.1047053508835.30
QTC00026_M_13	Tc00.1047053509665.30	1	Tc00.1047053509665.30
QTC00029_I_13	Tc00.1047053510659.240	2	Tc00.1047053510659.240
QTC00032_E_13	Tc00.1047053511649.70	2	Tc00.1047053511649.70
QTC00003_A_1	Tc00.1047053503635.50	2	Tc00.1047053503635.50
QTC00005_M_13	Tc00.1047053506295.90	2	Tc00.1047053506295.90
QTC00008_I_13	Tc00.1047053509683.124	2	Tc00.1047053509683.124
QTC00011_E_13	Tc00.1047053503827.30	1
QTC00013_A_13	Obsolete	0
QTC00016_M_1	Tc00.1047053506595.140	1	Tc00.1047053506595.140
QTC00019_I_1	Obsolete	0
QTC00022_E_1	Tc00.1047053508277.290	1	Tc00.1047053508277.290
QTC00024_A_1	Tc00.1047053508835.30	2	Tc00.1047053508835.30
QTC00026_M_13	Tc00.1047053509665.30	1	Tc00.1047053509665.30
QTC00029_I_13	Tc00.1047053510659.240	2	Tc00.1047053510659.240
QTC00032_E_13	Tc00.1047053511649.70	2	Tc00.1047053511649.70
QTC00003_H_1	Tc00.1047053506885.4	1	Tc00.1047053506885.4
QTC00006_D_1	Tc00.1047053507923.30	2
QTC00008_P_13	Tc00.1047053505965.50	2	Tc00.1047053505965.50
QTC00011_L_13	Tc00.1047053504009.10	2	Tc00.1047053504009.10
QTC00013_H_13	Tc00.1047053505949.10	1	Tc00.1047053505949.10
QTC00016_D_13	Tc00.1047053506679.120	1	Tc00.1047053506679.120
QTC00019_P_1	Tc00.1047053507539.10	2	Tc00.1047053507539.10
QTC00022_L_1	Tc00.1047053508445.50	2	Tc00.1047053508445.50
QTC00024_H_1	Tc00.1047053509025.10	2	Tc00.1047053509025.10
QTC00027_D_1	Tc00.1047053510137.10	1	Tc00.1047053510137.10
QTC00029_P_13	Tc00.1047053510877.140	2
QTC00032_L_13	Tc00.1047053511827.20	1	Tc00.1047053511827.20
QTC00003_H_1	Tc00.1047053506885.4	1	Tc00.1047053506885.4
QTC00006_D_1	Tc00.1047053507923.30	2
QTC00008_P_13	Tc00.1047053505965.50	2	Tc00.1047053505965.50
QTC00011_L_13	Tc00.1047053504009.10	2	Tc00.1047053504009.10
QTC00013_H_13	Tc00.1047053505949.10	1	Tc00.1047053505949.10
QTC00016_D_13	Tc00.1047053506679.120	1	Tc00.1047053506679.120
QTC00019_P_1	Tc00.1047053507539.10	2	Tc00.1047053507539.10
QTC00022_L_1	Tc00.1047053508445.50	2	Tc00.1047053508445.50
QTC00024_H_1	Tc00.1047053509025.10	2	Tc00.1047053509025.10
QTC00027_D_1	Tc00.1047053510137.10	1	Tc00.1047053510137.10
QTC00029_P_13	Tc00.1047053510877.140	2
QTC00032_L_13	Tc00.1047053511827.20	1	Tc00.1047053511827.20
QTC00003_G_1	Tc00.1047053511545.40	4	Tc00.1047053511545.20, Tc00.1047053511545.40
QTC00006_C_1	Tc00.1047053506529.620	2	Tc00.1047053506529.620
QTC00008_O_13	Tc00.1047053511127.330	4	Tc00.1047053511127.330
QTC00011_K_13	Tc00.1047053503855.80	2	Tc00.1047053503855.80
QTC00013_G_13	Tc00.1047053504741.60	2	Tc00.1047053504741.60
QTC00016_C_13	Tc00.1047053506567.100	2	Tc00.1047053506567.100
QTC00019_O_1	Tc00.1047053507173.30	2	Tc00.1047053507173.30
QTC00022_K_1	Tc00.1047053508303.50	2	Tc00.1047053508303.50
QTC00024_G_1	Tc00.1047053508857.90	2	Tc00.1047053508857.90
QTC00027_C_1	Tc00.1047053509979.20	2	Tc00.1047053509979.20
QTC00029_O_13	Obsolete	6	Tc00.1047053508421.40, Tc00.1047053508425.31
QTC00032_K_13	Tc00.1047053511671.100	2
QTC00003_G_1	Tc00.1047053511545.40	4	Tc00.1047053511545.20, Tc00.1047053511545.40
QTC00006_C_1	Tc00.1047053506529.620	2	Tc00.1047053506529.620
QTC00008_O_13	Tc00.1047053511127.330	4	Tc00.1047053511127.330
QTC00011_K_13	Tc00.1047053503855.80	2	Tc00.1047053503855.80
QTC00013_G_13	Tc00.1047053504741.60	2	Tc00.1047053504741.60
QTC00016_C_13	Tc00.1047053506567.100	2	Tc00.1047053506567.100
QTC00019_O_1	Tc00.1047053507173.30	2	Tc00.1047053507173.30
QTC00022_K_1	Tc00.1047053508303.50	2	Tc00.1047053508303.50
QTC00024_G_1	Tc00.1047053508857.90	2	Tc00.1047053508857.90
QTC00027_C_1	Tc00.1047053509979.20	2	Tc00.1047053509979.20
QTC00029_O_13	Obsolete	6	Tc00.1047053508421.40, Tc00.1047053508425.31
QTC00032_K_13	Tc00.1047053511671.100	2
QTC00003_F_1	Tc00.1047053506925.180	1	Tc00.1047053506925.180
QTC00006_B_1	Obsolete	2
QTC00008_N_13	Tc00.1047053510155.20	2	Tc00.1047053510155.20
QTC00011_J_13	Tc00.1047053504001.20	2
QTC00013_F_13	Tc00.1047053505939.80	2	Tc00.1047053505939.80
QTC00016_B_13	Obsolete	0
QTC00019_N_1	Tc00.1047053507521.50	2	Tc00.1047053507521.50
QTC00022_J_1	Tc00.1047053508439.30	2
QTC00024_F_1	Tc00.1047053509023.100	2	Tc00.1047053509023.100
QTC00027_B_1	Obsolete	0
QTC00029_N_13	Tc00.1047053510861.40	1	Tc00.1047053510861.40
QTC00032_J_13	Tc00.1047053511817.70	2	Tc00.1047053511817.70
QTC00003_F_1	Tc00.1047053506925.180	1	Tc00.1047053506925.180
QTC00006_B_1	Obsolete	2
QTC00008_N_13	Tc00.1047053510155.20	2	Tc00.1047053510155.20
QTC00011_J_13	Tc00.1047053504001.20	2
QTC00013_F_13	Tc00.1047053505939.80	2	Tc00.1047053505939.80
QTC00016_B_13	Obsolete	0
QTC00019_N_1	Tc00.1047053507521.50	2	Tc00.1047053507521.50
QTC00022_J_1	Tc00.1047053508439.30	2
QTC00024_F_1	Tc00.1047053509023.100	2	Tc00.1047053509023.100
QTC00027_B_1	Obsolete	0
QTC00029_N_13	Tc00.1047053510861.40	1	Tc00.1047053510861.40
QTC00032_J_13	Tc00.1047053511817.70	2	Tc00.1047053511817.70
QTC00003_E_1	Tc00.1047053503631.9	2	Tc00.1047053503631.9
QTC00006_A_1	Tc00.1047053508637.63	2	Tc00.1047053508637.63, Tc00.1047053511911.94
QTC00008_M_13	Tc00.1047053511355.14	2	Tc00.1047053511355.14
QTC00011_I_13	Tc00.1047053503845.30	2	Tc00.1047053503845.30
QTC00013_E_13	Tc00.1047053504741.124	2	Tc00.1047053504741.124
QTC00016_A_13	Tc00.1047053506561.20	1
QTC00019_M_1	Tc00.1047053507165.20	2	Tc00.1047053507165.20
QTC00022_I_1	Tc00.1047053508295.50	2	Tc00.1047053508295.50
QTC00024_E_1	Obsolete	0
QTC00027_A_1	Obsolete	0
QTC00029_M_13	Tc00.1047053510661.80	1	Tc00.1047053510661.80
QTC00032_I_13	Tc00.1047053511661.80	2	Tc00.1047053511661.80
QTC00003_E_1	Tc00.1047053503631.9	2	Tc00.1047053503631.9
QTC00006_A_1	Tc00.1047053508637.63	2	Tc00.1047053508637.63, Tc00.1047053511911.94
QTC00008_M_13	Tc00.1047053511355.14	2	Tc00.1047053511355.14
QTC00011_I_13	Tc00.1047053503845.30	2	Tc00.1047053503845.30
QTC00013_E_13	Tc00.1047053504741.124	2	Tc00.1047053504741.124
QTC00016_A_13	Tc00.1047053506561.20	1
QTC00019_M_1	Tc00.1047053507165.20	2	Tc00.1047053507165.20
QTC00022_I_1	Tc00.1047053508295.50	2	Tc00.1047053508295.50
QTC00024_E_1	Obsolete	0
QTC00027_A_1	Obsolete	0
QTC00029_M_13	Tc00.1047053510661.80	1	Tc00.1047053510661.80
QTC00032_I_13	Tc00.1047053511661.80	2	Tc00.1047053511661.80
QTC00003_L_1	Tc00.1047053504239.340	8
QTC00006_H_1	Obsolete	2	Tc00.1047053504221.9
QTC00009_D_1	Obsolete	0
QTC00011_P_13	Tc00.1047053504021.130	2	Tc00.1047053504021.130
QTC00013_L_13	Tc00.1047053505977.26	1	Tc00.1047053505977.26
QTC00016_H_13	Tc00.1047053506683.240	3	Tc00.1047053506683.240
QTC00019_D_13	Tc00.1047053507673.60	8	Tc00.1047053507673.60
QTC00022_P_1	Tc00.1047053508461.310	1
QTC00024_L_1	Tc00.1047053509047.110	1	Tc00.1047053509047.110
QTC00027_H_1	Tc00.1047053510155.160	2	Tc00.1047053510155.160
QTC00030_D_1	Tc00.1047053511213.50	3	Tc00.1047053511213.50
QTC00032_P_13	Tc00.1047053511859.140	3	Tc00.1047053511859.140
QTC00003_L_1	Tc00.1047053504239.340	8
QTC00006_H_1	Obsolete	2	Tc00.1047053504221.9
QTC00009_D_1	Obsolete	0
QTC00011_P_13	Tc00.1047053504021.130	2	Tc00.1047053504021.130
QTC00013_L_13	Tc00.1047053505977.26	1	Tc00.1047053505977.26
QTC00016_H_13	Tc00.1047053506683.240	3	Tc00.1047053506683.240
QTC00019_D_13	Tc00.1047053507673.60	8	Tc00.1047053507673.60
QTC00022_P_1	Tc00.1047053508461.310	1
QTC00024_L_1	Tc00.1047053509047.110	1	Tc00.1047053509047.110
QTC00027_H_1	Tc00.1047053510155.160	2	Tc00.1047053510155.160
QTC00030_D_1	Tc00.1047053511213.50	3	Tc00.1047053511213.50
QTC00032_P_13	Tc00.1047053511859.140	3	Tc00.1047053511859.140
QTC00003_K_1	Tc00.1047053503465.30	2	Tc00.1047053503465.30, Tc00.1047053511181.30
QTC00006_G_1	Tc00.1047053506529.160	2
QTC00009_C_1	Tc00.1047053510265.20	2	Tc00.1047053510265.20
QTC00011_O_13	Tc00.1047053503885.20	1	Tc00.1047053503885.20
QTC00013_K_13	Tc00.1047053504867.10	2	Tc00.1047053504867.10
QTC00016_G_13	Tc00.1047053506577.90	1	Tc00.1047053506577.90
QTC00019_C_13	Tc00.1047053507093.170	1	Tc00.1047053507093.170
QTC00022_O_1	Tc00.1047053508317.10	2	Tc00.1047053508317.10
QTC00024_K_1	Tc00.1047053508877.10	1	Tc00.1047053508877.10
QTC00027_G_1	Tc00.1047053509999.140	2	Tc00.1047053509999.140
QTC00030_C_1	Tc00.1047053511003.160	1	Tc00.1047053511003.160
QTC00032_O_13	Tc00.1047053511717.160	2	Tc00.1047053511717.160
QTC00003_K_1	Tc00.1047053503465.30	2	Tc00.1047053503465.30, Tc00.1047053511181.30
QTC00006_G_1	Tc00.1047053506529.160	2
QTC00009_C_1	Tc00.1047053510265.20	2	Tc00.1047053510265.20
QTC00011_O_13	Tc00.1047053503885.20	1	Tc00.1047053503885.20
QTC00013_K_13	Tc00.1047053504867.10	2	Tc00.1047053504867.10
QTC00016_G_13	Tc00.1047053506577.90	1	Tc00.1047053506577.90
QTC00019_C_13	Tc00.1047053507093.170	1	Tc00.1047053507093.170
QTC00022_O_1	Tc00.1047053508317.10	2	Tc00.1047053508317.10
QTC00024_K_1	Tc00.1047053508877.10	1	Tc00.1047053508877.10
QTC00027_G_1	Tc00.1047053509999.140	2	Tc00.1047053509999.140
QTC00030_C_1	Tc00.1047053511003.160	1	Tc00.1047053511003.160
QTC00032_O_13	Tc00.1047053511717.160	2	Tc00.1047053511717.160
QTC00003_J_1	Tc00.1047053504163.110	2	Tc00.1047053504163.110
QTC00006_F_1	Tc00.1047053508643.9	2	Tc00.1047053508643.9
QTC00009_B_1	Tc00.1047053398265.9	1	Tc00.1047053398265.9
QTC00011_N_13	Tc00.1047053504013.70	2	Tc00.1047053504013.70
QTC00013_J_13	Obsolete	0
QTC00016_F_13	Tc00.1047053506681.40	2	Tc00.1047053506681.40
QTC00019_B_13	Tc00.1047053507473.30	1	Tc00.1047053507473.30
QTC00022_N_1	Tc00.1047053508461.149	1	Tc00.1047053508461.149
QTC00024_J_1	Tc00.1047053509033.10	1	Tc00.1047053509033.10
QTC00027_F_1	Tc00.1047053510145.20	2	Tc00.1047053510145.20
QTC00030_B_1	Tc00.1047053511211.100	1
QTC00032_N_13	Tc00.1047053511837.40	2	Tc00.1047053511837.40
QTC00003_J_1	Tc00.1047053504163.110	2	Tc00.1047053504163.110
QTC00006_F_1	Tc00.1047053508643.9	2	Tc00.1047053508643.9
QTC00009_B_1	Tc00.1047053398265.9	1	Tc00.1047053398265.9
QTC00011_N_13	Tc00.1047053504013.70	2	Tc00.1047053504013.70
QTC00013_J_13	Obsolete	0
QTC00016_F_13	Tc00.1047053506681.40	2	Tc00.1047053506681.40
QTC00019_B_13	Tc00.1047053507473.30	1	Tc00.1047053507473.30
QTC00022_N_1	Tc00.1047053508461.149	1	Tc00.1047053508461.149
QTC00024_J_1	Tc00.1047053509033.10	1	Tc00.1047053509033.10
QTC00027_F_1	Tc00.1047053510145.20	2	Tc00.1047053510145.20
QTC00030_B_1	Tc00.1047053511211.100	1
QTC00032_N_13	Tc00.1047053511837.40	2	Tc00.1047053511837.40
QTC00003_I_1	Tc00.1047053511655.69	2	Tc00.1047053511655.69
QTC00006_E_1	Tc00.1047053506529.500	2	Tc00.1047053506529.500
QTC00009_A_1	Tc00.1047053509693.70	2	Tc00.1047053509693.70
QTC00011_M_13	Tc00.1047053503869.50	2
QTC00013_I_13	Tc00.1047053504797.144	1	Tc00.1047053504797.144
QTC00016_E_13	Tc00.1047053506573.40	1	Tc00.1047053506573.40
QTC00019_A_13	Tc00.1047053507089.90	1	Tc00.1047053507089.90
QTC00022_M_1	Tc00.1047053508307.170	1	Tc00.1047053508307.170
QTC00024_I_1	Tc00.1047053508871.140	1	Tc00.1047053508871.140
QTC00027_E_1	Tc00.1047053509991.9	1	Tc00.1047053509991.9
QTC00030_A_1	Tc00.1047053511001.210	2
QTC00032_M_13	Tc00.1047053511693.30	1	Tc00.1047053511693.30
QTC00003_I_1	Tc00.1047053511655.69	2	Tc00.1047053511655.69
QTC00006_E_1	Tc00.1047053506529.500	2	Tc00.1047053506529.500
QTC00009_A_1	Tc00.1047053509693.70	2	Tc00.1047053509693.70
QTC00011_M_13	Tc00.1047053503869.50	2
QTC00013_I_13	Tc00.1047053504797.144	1	Tc00.1047053504797.144
QTC00016_E_13	Tc00.1047053506573.40	1	Tc00.1047053506573.40
QTC00019_A_13	Tc00.1047053507089.90	1	Tc00.1047053507089.90
QTC00022_M_1	Tc00.1047053508307.170	1	Tc00.1047053508307.170
QTC00024_I_1	Tc00.1047053508871.140	1	Tc00.1047053508871.140
QTC00027_E_1	Tc00.1047053509991.9	1	Tc00.1047053509991.9
QTC00030_A_1	Tc00.1047053511001.210	2
QTC00032_M_13	Tc00.1047053511693.30	1	Tc00.1047053511693.30
QTC00003_P_1	Tc00.1047053511621.110	2	Tc00.1047053504741.250, Tc00.1047053511621.110
QTC00006_L_1	Tc00.1047053506649.80	2	Tc00.1047053506649.80
QTC00009_H_1	Tc00.1047053410923.20	1	Tc00.1047053410923.20
QTC00033_D_1	Reserved	0
QTC00013_P_13	Tc00.1047053505999.60	2	Tc00.1047053505999.60
QTC00016_L_13	Tc00.1047053506699.10	1	Tc00.1047053506699.10
QTC00019_H_13	Tc00.1047053507509.70	2	Tc00.1047053507509.70
QTC00022_D_13	Tc00.1047053508413.60	2	Tc00.1047053508413.60
QTC00024_P_1	Tc00.1047053509055.40	2	Tc00.1047053509055.40
QTC00027_L_1	Tc00.1047053510173.80	2	Tc00.1047053510173.80
QTC00030_H_1	Tc00.1047053511229.30	2	Tc00.1047053511229.30
Empty	Empty	0
QTC00003_P_1	Tc00.1047053511621.110	2	Tc00.1047053504741.250, Tc00.1047053511621.110
QTC00006_L_1	Tc00.1047053506649.80	2	Tc00.1047053506649.80
QTC00009_H_1	Tc00.1047053410923.20	1	Tc00.1047053410923.20
QTC00033_D_1	Reserved	0
QTC00013_P_13	Tc00.1047053505999.60	2	Tc00.1047053505999.60
QTC00016_L_13	Tc00.1047053506699.10	1	Tc00.1047053506699.10
QTC00019_H_13	Tc00.1047053507509.70	2	Tc00.1047053507509.70
QTC00022_D_13	Tc00.1047053508413.60	2	Tc00.1047053508413.60
QTC00024_P_1	Tc00.1047053509055.40	2	Tc00.1047053509055.40
QTC00027_L_1	Tc00.1047053510173.80	2	Tc00.1047053510173.80
QTC00030_H_1	Tc00.1047053511229.30	2	Tc00.1047053511229.30
Empty	Empty	0
QTC00003_O_1	Tc00.1047053510027.10	2	Tc00.1047053510027.10, Tc00.1047053508897.10
QTC00006_K_1	Tc00.1047053508373.29	3	Tc00.1047053508373.29
QTC00009_G_1	Tc00.1047053506691.70	2	Tc00.1047053506691.70, Tc00.1047053508153.990
QTC00033_C_1	Tc00.1047053504163.50	4
QTC00013_O_13	Tc00.1047053505009.4	2	Tc00.1047053505009.4
QTC00016_K_13	Tc00.1047053506591.120	3
QTC00019_G_13	Tc00.1047053507101.10	3	Tc00.1047053507101.10
QTC00022_C_13	Tc00.1047053508273.10	1	Tc00.1047053508273.10
QTC00024_O_1	Tc00.1047053508889.10	2	Tc00.1047053508889.10
QTC00027_K_1	Tc00.1047053510021.80	1	Tc00.1047053510021.80
QTC00030_G_1	Tc00.1047053511029.10	2	Tc00.1047053511029.10
Empty	Empty	0
QTC00003_O_1	Tc00.1047053510027.10	2	Tc00.1047053510027.10, Tc00.1047053508897.10
QTC00006_K_1	Tc00.1047053508373.29	3	Tc00.1047053508373.29
QTC00009_G_1	Tc00.1047053506691.70	2	Tc00.1047053506691.70, Tc00.1047053508153.990
QTC00033_C_1	Tc00.1047053504163.50	4
QTC00013_O_13	Tc00.1047053505009.4	2	Tc00.1047053505009.4
QTC00016_K_13	Tc00.1047053506591.120	3
QTC00019_G_13	Tc00.1047053507101.10	3	Tc00.1047053507101.10
QTC00022_C_13	Tc00.1047053508273.10	1	Tc00.1047053508273.10
QTC00024_O_1	Tc00.1047053508889.10	2	Tc00.1047053508889.10
QTC00027_K_1	Tc00.1047053510021.80	1	Tc00.1047053510021.80
QTC00030_G_1	Tc00.1047053511029.10	2	Tc00.1047053511029.10
Empty	Empty	0
QTC00003_N_1	Tc00.1047053425785.9	2	Tc00.1047053425785.9
QTC00006_J_1	Tc00.1047053511825.50	4	Tc00.1047053511825.40, Tc00.1047053511825.50
QTC00009_F_1	Obsolete	0
QTC00033_B_1	Reserved	0
QTC00013_N_13	Obsolete	0
QTC00016_J_13	Tc00.1047053506693.30	2	Tc00.1047053506693.30
QTC00019_F_13	Obsolete	4	Tc00.1047053507519.260
QTC00022_B_13	Tc00.1047053508409.320	1	Tc00.1047053508409.320
QTC00024_N_1	Tc00.1047053509053.140	2	Tc00.1047053509053.140
QTC00027_J_1	Tc00.1047053510155.94	2	Tc00.1047053510155.94
QTC00030_F_1	Tc00.1047053511217.160	2	Tc00.1047053511217.160
Empty	Empty	0
QTC00003_N_1	Tc00.1047053425785.9	2	Tc00.1047053425785.9
QTC00006_J_1	Tc00.1047053511825.50	4	Tc00.1047053511825.40, Tc00.1047053511825.50
QTC00009_F_1	Obsolete	0
QTC00033_B_1	Reserved	0
QTC00013_N_13	Obsolete	0
QTC00016_J_13	Tc00.1047053506693.30	2	Tc00.1047053506693.30
QTC00019_F_13	Obsolete	4	Tc00.1047053507519.260
QTC00022_B_13	Tc00.1047053508409.320	1	Tc00.1047053508409.320
QTC00024_N_1	Tc00.1047053509053.140	2	Tc00.1047053509053.140
QTC00027_J_1	Tc00.1047053510155.94	2	Tc00.1047053510155.94
QTC00030_F_1	Tc00.1047053511217.160	2	Tc00.1047053511217.160
Empty	Empty	0
QTC00003_M_1	Tc00.1047053511763.19	2	Tc00.1047053511763.19
QTC00006_I_1	Tc00.1047053506321.310	2	Tc00.1047053506321.310
QTC00009_E_1	Tc00.1047053511711.80	2	Tc00.1047053511711.80
QTC00033_A_1	Tc00.1047053507547.90	2	Tc00.1047053508441.20, Tc00.1047053507547.90
QTC00013_M_13	Tc00.1047053504911.20	2	Tc00.1047053504911.20
QTC00016_I_13	Tc00.1047053506583.10	1	Tc00.1047053506583.10
QTC00019_E_13	Tc00.1047053507093.339	1	Tc00.1047053507093.339
QTC00022_A_13	Tc00.1047053508257.244	1	Tc00.1047053508257.244
QTC00024_M_1	Tc00.1047053508879.50	1
QTC00027_I_1	Obsolete	0
QTC00030_E_1	Obsolete	0
Empty	Empty	0
QTC00003_M_1	Tc00.1047053511763.19	2	Tc00.1047053511763.19
QTC00006_I_1	Tc00.1047053506321.310	2	Tc00.1047053506321.310
QTC00009_E_1	Tc00.1047053511711.80	2	Tc00.1047053511711.80
QTC00033_A_1	Tc00.1047053507547.90	2	Tc00.1047053508441.20, Tc00.1047053507547.90
QTC00013_M_13	Tc00.1047053504911.20	2	Tc00.1047053504911.20
QTC00016_I_13	Tc00.1047053506583.10	1	Tc00.1047053506583.10
QTC00019_E_13	Tc00.1047053507093.339	1	Tc00.1047053507093.339
QTC00022_A_13	Tc00.1047053508257.244	1	Tc00.1047053508257.244
QTC00024_M_1	Tc00.1047053508879.50	1
QTC00027_I_1	Obsolete	0
QTC00030_E_1	Obsolete	0
Empty	Empty	0
QTC00003_D_13	Tc00.1047053511037.30	2	Tc00.1047053511037.30
QTC00006_P_1	Obsolete	7	Tc00.1047053510373.30
QTC00009_L_1	Tc00.1047053418113.9	10	Tc00.1047053418113.9
QTC00033_H_1	Reserved	0
QTC00014_D_1	Tc00.1047053506249.50	2	Tc00.1047053506249.50
QTC00016_P_13	Tc00.1047053506717.60	4	Tc00.1047053506717.60
QTC00019_L_13	Obsolete	0
QTC00022_H_13	Tc00.1047053508433.70	1
QTC00024_D_13	Tc00.1047053509011.54	2	Tc00.1047053509011.54
QTC00027_P_1	Tc00.1047053510187.230	1	Tc00.1047053510187.230
QTC00030_L_1	Tc00.1047053511253.20	2	Tc00.1047053511253.20
Empty	Empty	0
QTC00003_D_13	Tc00.1047053511037.30	2	Tc00.1047053511037.30
QTC00006_P_1	Obsolete	7	Tc00.1047053510373.30
QTC00009_L_1	Tc00.1047053418113.9	10	Tc00.1047053418113.9
QTC00033_H_1	Reserved	0
QTC00014_D_1	Tc00.1047053506249.50	2	Tc00.1047053506249.50
QTC00016_P_13	Tc00.1047053506717.60	4	Tc00.1047053506717.60
QTC00019_L_13	Obsolete	0
QTC00022_H_13	Tc00.1047053508433.70	1
QTC00024_D_13	Tc00.1047053509011.54	2	Tc00.1047053509011.54
QTC00027_P_1	Tc00.1047053510187.230	1	Tc00.1047053510187.230
QTC00030_L_1	Tc00.1047053511253.20	2	Tc00.1047053511253.20
Empty	Empty	0
QTC00003_C_13	Tc00.1047053503447.50	1	Tc00.1047053503447.50
QTC00006_O_1	Tc00.1047053507929.20	2	Tc00.1047053507929.20
QTC00009_K_1	Tc00.1047053511527.20	1	Tc00.1047053511527.20
QTC00033_G_1	Tc00.1047053506529.508	2
QTC00014_C_1	Tc00.1047053506147.60	2	Tc00.1047053506147.60
QTC00016_O_13	Tc00.1047053506605.139	2	Tc00.1047053506605.139
QTC00019_K_13	Tc00.1047053507163.30	1	Tc00.1047053507163.30
QTC00022_G_13	Tc00.1047053508291.10	2	Tc00.1047053508291.10
QTC00024_C_13	Tc00.1047053508841.10	1	Tc00.1047053508841.10
QTC00027_O_1	Tc00.1047053510043.29	3	Tc00.1047053510043.29
QTC00030_K_1	Tc00.1047053511069.10	1	Tc00.1047053511069.10
Empty	Empty	0
QTC00003_C_13	Tc00.1047053503447.50	1	Tc00.1047053503447.50
QTC00006_O_1	Tc00.1047053507929.20	2	Tc00.1047053507929.20
QTC00009_K_1	Tc00.1047053511527.20	1	Tc00.1047053511527.20
QTC00033_G_1	Tc00.1047053506529.508	2
QTC00014_C_1	Tc00.1047053506147.60	2	Tc00.1047053506147.60
QTC00016_O_13	Tc00.1047053506605.139	2	Tc00.1047053506605.139
QTC00019_K_13	Tc00.1047053507163.30	1	Tc00.1047053507163.30
QTC00022_G_13	Tc00.1047053508291.10	2	Tc00.1047053508291.10
QTC00024_C_13	Tc00.1047053508841.10	1	Tc00.1047053508841.10
QTC00027_O_1	Tc00.1047053510043.29	3	Tc00.1047053510043.29
QTC00030_K_1	Tc00.1047053511069.10	1	Tc00.1047053511069.10
Empty	Empty	0
QTC00003_B_13	Tc00.1047053509695.150	2
QTC00006_N_1	Tc00.1047053506885.390	1	Tc00.1047053506885.390
QTC00009_J_1	Tc00.1047053413293.30	12
QTC00033_F_1	Reserved	0
QTC00014_B_1	Tc00.1047053506247.360	1	Tc00.1047053506247.360
QTC00016_N_13	Tc00.1047053506703.90	1	Tc00.1047053506703.90
QTC00019_J_13	Tc00.1047053507519.160	2	Tc00.1047053507519.160
QTC00022_F_13	Tc00.1047053508431.10	4	Tc00.1047053508431.10
QTC00024_B_13	Tc00.1047053509003.30	4	Tc00.1047053509003.30
QTC00027_N_1	Tc00.1047053510181.40	2	Tc00.1047053510181.40
QTC00030_J_1	Tc00.1047053511239.140	2	Tc00.1047053511239.140
Empty	Empty	0
QTC00003_B_13	Tc00.1047053509695.150	2
QTC00006_N_1	Tc00.1047053506885.390	1	Tc00.1047053506885.390
QTC00009_J_1	Tc00.1047053413293.30	12
QTC00033_F_1	Reserved	0
QTC00014_B_1	Tc00.1047053506247.360	1	Tc00.1047053506247.360
QTC00016_N_13	Tc00.1047053506703.90	1	Tc00.1047053506703.90
QTC00019_J_13	Tc00.1047053507519.160	2	Tc00.1047053507519.160
QTC00022_F_13	Tc00.1047053508431.10	4	Tc00.1047053508431.10
QTC00024_B_13	Tc00.1047053509003.30	4	Tc00.1047053509003.30
QTC00027_N_1	Tc00.1047053510181.40	2	Tc00.1047053510181.40
QTC00030_J_1	Tc00.1047053511239.140	2	Tc00.1047053511239.140
Empty	Empty	0
QTC00003_A_13	Tc00.1047053503419.50	1	Tc00.1047053503419.50
QTC00006_M_1	Obsolete	2	Tc00.1047053503405.10
QTC00009_I_1	Tc00.1047053511907.300	1	Tc00.1047053511907.300
QTC00033_E_1	Tc00.1047053508355.260	2	Tc00.1047053508355.250, Tc00.1047053508355.260
QTC00014_A_1	Tc00.1047053506147.130	2	Tc00.1047053506147.130
QTC00016_M_13	Tc00.1047053506599.189	1	Tc00.1047053506599.189
QTC00019_I_13	Tc00.1047053507129.30	2	Tc00.1047053507129.30
[truncated: 24,497 more rows]
