# Supplementary material for: The steady-state transcriptome of the four major life-cycle stages of Trypanosoma cruzi
Source: BMC Genomics. 2009 Aug 7;10:370. doi: 10.1186/1471-2164-10-370 (PMC2907688; doi:10.1186/1471-2164-10-370)
Supplement: Additional file 5 — Gene family representation. The file consists of one table. Shown is the representation of large gene families (cluster designations per [54]) on the Pathogen Functional Genomics Resource Center Trypanosoma cruzi oligonucleotide microarrays. [file 1471-2164-10-370-S5.xls]

## Sheet: gene_families
Cluster Name	Most Common Gene Name	# Total Gene Members	# Total Members on Array	# Total Members NOT on Array	# Spots to Total Members	# Pseudogene Members	# Pseudogene Members on Array	#Pseudogene Members not on Array
trans-Sialidase (TS)	trans-sialidase, putative	1444	823	621	573	695	349	346
Mucin-associated surface protein (MASP)	mucin TcMUCII, putative	1368	252	1116	84	433	119	314
MULTI CLUSTERS	hypothetical protein, conserved	884	264	620	167	603	221	382
Mucin	mucin TcMUCII, putative	850	517	333	405	201	54	147
Retrotransposon hot spot (RHS) protein	retrotransposon hot spot (RHS) protein, putative	754	505	249	275	557	380	177
Dispersed gene family protein 1 (DGF-1)	dispersed gene family protein 1 (DGF-1), putative	565	343	222	89	136	90	46
Surface protease (gp63)	surface protease GP63, putative	421	152	269	68	251	77	174
MULTI CLUSTERS	hypothetical protein	283	72	211	51	34	15	19
NO CLUSTERS	elongation factor 1-gamma (EF-1-gamma, pseudogene), putative	143	33	110	17	143	33	110
Mucinlike protein [10]	hypothetical protein	123	56	67	15	0	0	0
Hypothetical 1 [11]	hypothetical protein, conserved	117	76	41	64	0	0	0
Hypothetical 2 [14]	hypothetical protein, conserved	93	62	31	56	0	0	0
Kinesin, putative [15]	kinesin, putative	79	66	13	49	0	0	0
Protein kinase (several groups) [17]	protein kinase, putative	79	67	12	48	0	0	0
Protein kinase (CMGC group) [16]	protein kinase, putative	77	58	19	32	0	0	0
Glycosyltransferase [25]	beta galactofuranosyl glycosyltransferase, putative	67	61	6	4	29	25	4
MULTI CLUSTERS	ATP-dependent DEAD/H RNA helicase, putative	65	5	60	5	65	5	60
Glycosyltransferase [19]	UDP-Gal or UDP-GlcNAc-dependent glycosyltransferase, putative	65	21	44	16	9	1	8
NO CLUSTERS	syntaxin binding protein, putative	64	20	44	15	64	20	44
MULTI CLUSTERS	N-acetyltransferase complex ARD1 subunit, putative	55	0	55	0	55	0	55
RNA helicase (elF-4a) [21]	ATP-dependent DEAD/H RNA helicase, putative	47	40	7	30	0	0	0
Cluster_22	hypothetical protein	43	21	22	1	0	0	0
Hypothetical 3 [18]	hypothetical protein	42	18	24	3	0	0	0
Protein kinase (NEK group) [23]	protein kinase, putative	39	33	6	22	0	0	0
MASP-related [24]	90 kDa surface protein, putative; serine-alanine-and proline-rich protein	38	25	13	18	0	0	0
Hypothetical 4 [26]	hypothetical protein, conserved	35	21	14	13	0	0	0
AAA ATPase [28]	ATPase, putative	33	30	3	21	0	0	0
Cluster_33	hypothetical protein	31	10	21	8	0	0	0
Protein phosphatase [32]	serine/threonine protein phosphatase, putative	30	26	4	18	0	0	0
Amino acid permease [27]	amino acid permease, putative	28	20	8	14	0	0	0
NO CLUSTERS	glycine dehydrogenase [decarboxylating], putative	27	27	0	7	26	26	0
Protein kinase (STE group) [37]	protein kinase, putative	25	16	9	13	0	0	0
MULTI CLUSTERS	protein kinase, putative	24	4	20	4	13	2	11
RNA helicase [38]	pre-mRNA splicing factor ATP-dependent RNA helicase, putative	24	17	7	12	1	1	0
Hypothetical 5 [40]	hypothetical protein, conserved	24	23	1	16	0	0	0
Phosphatidylinositol phosphate kinase-related [39]	hypothetical protein, conserved	23	18	5	12	0	0	0
Elongation factor 1-gamma (EF-1-gamma) [42]	elongation factor 1-gamma (EF-1-gamma), putative	22	15	7	9	0	0	0
Actin related [45]	actin, putative	21	16	5	10	0	0	0
DNA helicase (DNA repair) [44]	DNA repair protein, putative	21	18	3	14	0	0	0
Cluster_49	histone H4, putative	21	20	1	1	0	0	0
Heat shock protein HSP70 [36]	heat shock protein 70 (HSP70), putative	21	20	1	11	0	0	0
Cysteine peptidase [48]	calpain-like cysteine peptidase, putative; cysteine peptidase, Clan CA	20	14	6	9	0	0	0
MULTI CLUSTERS	calpain-like cysteine peptidase, putative	19	12	7	10	15	9	6
Cluster_50	protein kinase, putative	19	13	6	10	0	0	0
Cluster_47	cyclophilin, putative; PPIase, putative; rotamase, putative; peptidyl-prolyl	19	18	1	11	0	0	0
Cluster_51	ADP-ribosylation factor, putative	19	19	0	9	0	0	0
Cluster_54	mucin-like glycoprotein, putative	18	8	10	7	0	0	0
Cluster_53	dynein heavy chain, putative	18	12	6	11	0	0	0
Cluster_60	myosin heavy chain, putative	18	14	4	10	1	1	0
Cluster_57	casein kinase, putative	18	15	3	5	1	0	1
Cluster_56	elongation factor 1-alpha (EF-1-alpha), putative	18	17	1	6	0	0	0
Cluster_62	hypothetical protein	17	9	8	9	0	0	0
MULTI CLUSTERS	tryptophanyl-tRNA synthetase, putative	17	13	4	3	13	11	2
Cluster_55	hypothetical protein	16	5	11	5	0	0	0
Cluster_67	hypothetical protein, conserved	16	11	5	9	0	0	0
Cluster_68	chaperone DnaJ protein, putative	16	15	1	10	0	0	0
Cluster_79	glyceraldehyde 3-phosphate dehydrogenase, cytosolic, putative	15	12	3	7	0	0	0
Cluster_73	hypothetical protein, conserved	14	2	12	2	0	0	0
Cluster_81	hypothetical protein	14	2	12	2	0	0	0
Cluster_63	tyrosine aminotransferase	14	10	4	3	0	0	0
Cluster_69	hypothetical protein	13	9	4	9	0	0	0
Cluster_94	elongation factor 2, putative	13	9	4	5	0	0	0
Cluster_107	tubulin tyrosine ligase, putative	13	10	3	6	2	1	1
Cluster_88	hypothetical protein, conserved	13	10	3	8	0	0	0
Cluster_71	hypothetical protein, conserved	13	10	3	2	0	0	0
Cluster_59	expression site-associated gene (ESAG-like) protein, putative	13	10	3	3	0	0	0
Cluster_90	flagellar calcium-binding protein, putative	13	11	2	3	0	0	0
Cluster_80	ras-related protein rab-2a, putative	13	12	1	8	0	0	0
Cluster_83	katanin, putative	13	12	1	8	0	0	0
Cluster_86	hypothetical protein, conserved	13	12	1	8	0	0	0
Cluster_91	serine/threonine protein kinase, putative	12	10	2	4	0	0	0
Cluster_87	chaperonin/T-complex protein 1 gamma subunit, putative	12	11	1	8	0	0	0
Cluster_84	hypothetical protein	11	4	7	1	0	0	0
Cluster_77	cystathionine beta-synthase; cysteine synthase; serine sulfhydrylase	11	4	7	2	0	0	0
MULTI CLUSTERS	receptor-type adenylate cyclase, putative	11	5	6	4	6	3	3
Cluster_97	AMP deaminase, putative	11	5	6	5	0	0	0
Cluster_109	hypothetical protein	11	7	4	7	0	0	0
Cluster_82	mucin-like glycoprotein, putative	11	8	3	5	0	0	0
Cluster_102	protein phosphatase 2C, putative	11	10	1	7	0	0	0
Cluster_98	mismatch repair protein MSH3, putative	11	10	1	7	0	0	0
Cluster_104	histone H3, putative	11	11	0	3	0	0	0
Cluster_164	lipase, putative	10	3	7	1	1	0	1
Cluster_70	hypothetical protein	10	4	6	4	0	0	0
Cluster_66	hypothetical protein	10	5	5	5	0	0	0
Cluster_115	hypothetical protein, conserved	10	6	4	5	0	0	0
Cluster_105	hypothetical protein, conserved	10	6	4	2	0	0	0
Cluster_126	hypothetical protein, conserved	10	7	3	5	0	0	0
Cluster_128	hypothetical protein, conserved	10	7	3	7	0	0	0
Cluster_101	heat shock protein 85, putative	10	7	3	4	0	0	0
Cluster_123	mitochondrial ATP-dependent zinc metallopeptidase, putative; metallopeptidase	10	8	2	6	0	0	0
Cluster_116	hypothetical protein, conserved	10	8	2	5	0	0	0
Cluster_124	hypothetical protein, conserved	10	9	1	6	0	0	0
Cluster_127	cysteine peptidase, putative; cysteine peptidase, clan CA, family C1	10	9	1	5	0	0	0
Cluster_120	minichromosome maintenance (MCM) complex subunit, putative	10	10	0	6	0	0	0
Cluster_118	hypothetical protein	10	10	0	8	0	0	0
Cluster_125	acyl-CoA dehydrogenase, putative	10	10	0	6	0	0	0
Cluster_121	hypothetical protein	9	2	7	1	0	0	0
Cluster_136	RNA-binding protein, putative	9	4	5	2	0	0	0
Cluster_113	serine/threonine protein phosphatase, putative	9	5	4	5	0	0	0
Cluster_141	hypothetical protein, conserved	9	5	4	4	0	0	0
Cluster_835	amino acid transporter, putative	9	5	4	5	1	1	0
Cluster_137	rab-like GTPase activating protein, putative	9	7	2	6	0	0	0
Cluster_95	hypothetical protein, conserved	9	8	1	5	0	0	0
Cluster_132	hypothetical protein, conserved	9	8	1	7	0	0	0
Cluster_139	glutamamyl carboxypeptidase, putative; metallo-peptidase, clan MH	9	8	1	4	0	0	0
Cluster_129	DNA-directed RNA polymerase I largest subunit, putative	9	8	1	5	0	0	0
Cluster_114	cation transporter, putative	9	8	1	3	0	0	0
Cluster_119	surface protein TolT	9	9	0	3	1	1	0
Cluster_134	mitochondrial carrier protein, putative	9	9	0	6	0	0	0
Cluster_161	tuzin	8	0	8	0	0	0	0
Cluster_153	hypothetical protein, conserved	8	1	7	1	0	0	0
Cluster_135	hypothetical protein, conserved	8	3	5	3	0	0	0
Cluster_154	ATP-dependent RNA helicase, putative	8	3	5	3	0	0	0
Cluster_140	procyclic form surface glycoprotein, putative	8	4	4	4	0	0	0
Cluster_147	hypothetical protein, conserved	8	4	4	4	0	0	0
Cluster_108	hypothetical protein	8	4	4	2	0	0	0
MULTI CLUSTERS	dynein heavy chain, putative	8	4	4	4	5	4	1
Cluster_148	protein tyrosine phosphatase-like protein, putative	8	5	3	2	0	0	0
Cluster_149	structural maintenance of chromosome (SMC) family protein, putative	8	6	2	5	0	0	0
Cluster_157	nucleobase transporter, putative	8	6	2	4	0	0	0
Cluster_151	hypothetical protein, conserved	8	6	2	4	0	0	0
Cluster_144	69 kDa paraflagellar rod protein, putative	8	6	2	4	0	0	0
Cluster_158	replication factor C, subunit 4, putative	8	7	1	5	0	0	0
Cluster_131	hypothetical protein	8	7	1	7	0	0	0
MULTI CLUSTERS	histone H2A, putative	8	7	1	2	0	0	0
NO CLUSTERS	glycine dehydrogenase, putative	8	7	1	4	8	7	1
Cluster_155	calpain-like cysteine peptidase, putative	8	7	1	4	0	0	0
Cluster_160	amastin, putative	8	7	1	3	0	0	0
Cluster_150	ABC transporter, putative	8	7	1	6	0	0	0
Cluster_152	ubiquitin hydrolase, putative; cysteine peptidase, Clan CA, family C19	8	8	0	4	0	0	0
Cluster_146	tryparedoxin peroxidase, putative	8	8	0	2	0	0	0
Cluster_133	phospholipid-translocating P-type ATPase (flippase), putative	8	8	0	6	1	1	0
Cluster_117	hypothetical protein, conserved	8	8	0	6	0	0	0
Cluster_74	histone H2A, putative	8	8	0	1	0	0	0
Cluster_162	dihydrolipoamide dehydrogenase, putative	8	8	0	4	0	0	0
Cluster_159	calmodulin, putative	8	8	0	2	0	0	0
Cluster_186	hypothetical protein, conserved	7	1	6	1	0	0	0
Cluster_61	hypothetical protein, conserved	7	3	4	3	0	0	0
Cluster_173	hypothetical protein, conserved	7	3	4	2	0	0	0
Cluster_92	hypothetical protein	7	3	4	3	0	0	0
Cluster_182	hypothetical protein, conserved	7	4	3	4	0	0	0
Cluster_188	hypothetical protein, conserved	7	4	3	4	0	0	0
Cluster_165	hypothetical protein, conserved	7	4	3	4	0	0	0
Cluster_168	dynein heavy chain, cytosolic, putative	7	4	3	1	0	0	0
Cluster_138	chaperonin HSP60, mitochondrial precursor; groELprotein; heat shock	7	4	3	3	0	0	0
Cluster_170	ATP-dependent DEAD/H DNA helicase recQ, putative	7	4	3	3	0	0	0
Cluster_177	trifunctional enzyme alpha subunit, mitochondrial precursor-like protein	7	5	2	3	0	0	0
Cluster_179	clathrin coat assembly protein, putative	7	5	2	3	0	0	0
Cluster_180	PIF1 helicase-like protein, putative; DNA repair and recombination	7	6	1	3	0	0	0
Cluster_192	hexose transporter, putative	7	6	1	1	1	1	0
Cluster_187	helicase, putative	7	6	1	5	0	0	0
Cluster_189	epsilon-adaptin, putative; AP-1/4 adapter complex gamma/epsilon	7	6	1	4	0	0	0
Cluster_171	zinc carboxypeptidase, putative; metallo-peptidase, clan MC, family M14	7	7	0	5	0	0	0
Cluster_96	hypothetical protein	7	7	0	1	0	0	0
Cluster_143	dynein heavy chain, putative	7	7	0	7	0	0	0
Cluster_166	delta tubulin, putative	7	7	0	5	0	0	0
Cluster_112	calpain-like cysteine peptidase, putative	7	7	0	6	0	0	0
Cluster_174	beta-adaptin, putative	7	7	0	5	0	0	0
Cluster_178	ABC transporter, putative	7	7	0	5	0	0	0
Cluster_99	hypothetical protein, conserved	6	1	5	1	0	0	0
Cluster_236	hypothetical protein, conserved	6	2	4	1	0	0	0
Cluster_207	nucleolar protein, putative	6	3	3	3	0	0	0
Cluster_248	hypothetical protein, conserved	6	3	3	3	0	0	0
Cluster_217	hypothetical protein, conserved	6	3	3	2	0	0	0
Cluster_52	hypothetical protein	6	3	3	1	0	0	0
Cluster_226	hypothetical protein	6	3	3	3	0	0	0
Cluster_201	pumilio protein, putative	6	4	2	3	0	0	0
Cluster_253	protein kinase, putative	6	4	2	4	0	0	0
Cluster_250	phosphoribosylpyrophosphate synthetase, putative	6	4	2	3	0	0	0
Cluster_241	metacaspase, putative; cysteine peptidase, Clan CD, family C13	6	4	2	3	0	0	0
Cluster_221	hypothetical protein, conserved	6	4	2	3	0	0	0
Cluster_194	hypothetical protein, conserved	6	4	2	3	0	0	0
Cluster_223	hypothetical protein, conserved	6	4	2	3	0	0	0
Cluster_210	hypothetical protein, conserved	6	4	2	4	0	0	0
Cluster_225	hypothetical protein, conserved	6	4	2	3	0	0	0
Cluster_204	hypothetical protein, conserved	6	4	2	3	0	0	0
Cluster_224	hypothetical protein, conserved	6	4	2	3	0	0	0
Cluster_246	hypothetical protein, conserved	6	4	2	3	0	0	0
Cluster_199	hypothetical protein, conserved	6	4	2	3	0	0	0
Cluster_169	fatty acyl CoA synthetase, putative	6	4	2	4	0	0	0
Cluster_1033	choline/carnitine O-acyltransferase, putative	6	4	2	2	3	2	1
Cluster_214	chloride channel protein, putative	6	4	2	3	0	0	0
Cluster_235	aminoacylase, putative; N-acyl-L-amino acid amidohydrolase, putative	6	4	2	1	0	0	0
Cluster_205	ABC transporter, putative	6	4	2	4	0	0	0
Cluster_200	V-type ATPase, A subunit, putative	6	5	1	3	0	0	0
Cluster_249	serine/threonine protein phosphatase, putative	6	5	1	4	0	0	0
Cluster_206	RNA editing 3' terminal uridylyl transferase 1, putative	6	5	1	3	0	0	0
Cluster_243	phopshatase, putative	6	5	1	4	0	0	0
Cluster_232	mitochondrial DNA polymerase I protein B, putative	6	5	1	3	0	0	0
Cluster_228	major vault protein, putative	6	5	1	3	0	0	0
Cluster_195	hypothetical protein, conserved	6	5	1	5	0	0	0
Cluster_242	hypothetical protein, conserved	6	5	1	5	0	0	0
Cluster_216	hypothetical protein, conserved	6	5	1	3	0	0	0
Cluster_252	hypothetical protein, conserved	6	5	1	4	0	0	0
Cluster_231	hypothetical protein, conserved	6	5	1	4	0	0	0
Cluster_191	hypothetical protein, conserved	6	5	1	4	0	0	0
Cluster_213	hypothetical protein, conserved	6	5	1	2	0	0	0
Cluster_254	hypothetical protein, conserved	6	5	1	4	0	0	0
Cluster_218	dihydrolipoamide acetyltransferase precursor, putative	6	5	1	3	0	0	0
Cluster_212	cytochrome p450 reductase, putative	6	5	1	3	0	0	0
Cluster_244	aspartyl-tRNA synthetase, putative	6	5	1	4	0	0	0
Cluster_175	amino acid permease, putative	6	5	1	3	0	0	0
Cluster_222	vacuolar type H+ ATPase subunit, putative	6	6	0	2	0	0	0
Cluster_220	translation initiation factor IF-2, putative	6	6	0	4	0	0	0
Cluster_208	PIF1 helicase-like protein, putative; DNA repair and recombination	6	6	0	4	0	0	0
Cluster_227	phosphate-repressible phosphate permease, putative	6	6	0	2	0	0	0
Cluster_122	mannosyl-oligosaccharide 1,2-alpha-mannosidase IB, putative	6	6	0	3	0	0	0
Cluster_176	hypothetical protein, conserved	6	6	0	1	0	0	0
Cluster_167	hypothetical protein, conserved	6	6	0	2	0	0	0
Cluster_230	hypothetical protein, conserved	6	6	0	3	0	0	0
Cluster_209	hypothetical protein	6	6	0	1	0	0	0
Cluster_202	hydrolase, alpha/beta fold family, putative	6	6	0	3	0	0	0
Cluster_571	damage-specific DNA binding protein, putative	6	6	0	3	2	2	0
Cluster_247	cyclin, putative	6	6	0	3	0	0	0
Cluster_239	arginine N-methyltransferase, putative	6	6	0	3	0	0	0
Cluster_229	aldehyde dehydrogenase, putative	6	6	0	4	0	0	0
Cluster_256	10 kDa heat shock protein, putative	6	6	0	1	0	0	0
NO CLUSTERS	ribosomal protein S29, putative	5	0	5	0	0	0	0
Cluster_156	hypothetical protein	5	0	5	0	0	0	0
Cluster_283	40S ribosomal protein S3a, putative	5	0	5	0	0	0	0
Cluster_332	receptor-type adenylate cyclase, putative	5	1	4	1	0	0	0
Cluster_196	hypothetical protein, conserved	5	1	4	1	0	0	0
Cluster_185	hypothetical protein, conserved	5	1	4	1	0	0	0
Cluster_338	hypothetical protein, conserved	5	1	4	1	0	0	0
Cluster_301	hypothetical protein, conserved	5	1	4	1	0	0	0
Cluster_317	hypothetical protein	5	1	4	1	0	0	0
MULTI CLUSTERS	elongation factor 1-gamma (EF-1-gamma), putative	5	1	4	1	0	0	0
Cluster_258	D-alanyl-glycyl endopeptidase-like protein, putative; cysteine peptidase	5	1	4	1	0	0	0
Cluster_281	ATPase subunit 9, putative	5	1	4	1	0	0	0
Cluster_339	ubiquitin hydrolase, putative; cysteine peptidase, Clan CA, family C19	5	2	3	2	0	0	0
Cluster_690	serine-alanine-and proline-rich protein, putative	5	2	3	2	3	0	3
Cluster_293	serine/threonine protein kinase, putative	5	2	3	1	0	0	0
MULTI CLUSTERS	RNA-binding protein, putative	5	2	3	2	1	0	1
Cluster_280	ribosomal protein L38, putative	5	2	3	2	0	0	0
Cluster_295	protein kinase, putative	5	2	3	2	0	0	0
Cluster_380	multidrug resistance-associated protein, putative	5	2	3	2	1	0	1
MULTI CLUSTERS	kinesin, putative	5	2	3	2	3	2	1
Cluster_257	hypothetical protein, conserved	5	2	3	1	0	0	0
Cluster_311	hypothetical protein, conserved	5	2	3	2	0	0	0
Cluster_308	hypothetical protein, conserved	5	2	3	2	0	0	0
Cluster_352	hypothetical protein	5	2	3	1	0	0	0
Cluster_328	hypothetical protein	5	2	3	2	0	0	0
Cluster_310	fatty acyl CoA synthetase 2, putative	5	2	3	2	0	0	0
Cluster_330	DNA ligase, putative; mitochondrial DNA ligase homolog, putative	5	2	3	2	0	0	0
Cluster_351	zinc-binding phosphatase, putative	5	3	2	2	0	0	0
Cluster_3192	syntaxin binding protein 1, putative	5	3	2	3	3	2	1
Cluster_172	RNA-binding protein, putative	5	3	2	3	0	0	0
Cluster_111	receptor-type adenylate cyclase, putative	5	3	2	3	0	0	0
Cluster_321	phosphatidylinositol-kinase domain protein, putative	5	3	2	3	0	0	0
Cluster_348	hypothetical protein, conserved	5	3	2	2	0	0	0
Cluster_274	hypothetical protein, conserved	5	3	2	3	0	0	0
Cluster_353	hypothetical protein, conserved	5	3	2	1	0	0	0
Cluster_340	hypothetical protein, conserved	5	3	2	3	0	0	0
Cluster_219	hypothetical protein, conserved	5	3	2	3	0	0	0
Cluster_272	hypothetical protein, conserved	5	3	2	2	0	0	0
Cluster_190	hypothetical protein, conserved	5	3	2	3	0	0	0
Cluster_346	hypothetical protein, conserved	5	3	2	3	0	0	0
Cluster_268	hypothetical protein, conserved	5	3	2	1	0	0	0
Cluster_333	hypothetical protein, conserved	5	3	2	3	0	0	0
Cluster_342	hypothetical protein, conserved	5	3	2	2	0	0	0
Cluster_282	hypothetical protein, conserved	5	3	2	3	0	0	0
Cluster_297	hypothetical protein	5	3	2	1	0	0	0
Cluster_284	histone deacetylase, putative	5	3	2	2	0	0	0
Cluster_263	GPR1/FUN34/yaaH family, putative	5	3	2	1	0	0	0
Cluster_245	glycosylphosphatidylinositol-specific phospholipase C, putative	5	3	2	3	0	0	0
Cluster_668	glucose-6-phosphate 1-dehydrogenase, putative	5	3	2	2	2	1	1
Cluster_897	ferric reductase, putative	5	3	2	1	1	1	0
Cluster_357	elongation factor G2-like protein, putative	5	3	2	2	0	0	0
Cluster_322	DNA-directed RNA polymerase III subunit, putative	5	3	2	2	0	0	0
Cluster_240	cysteine peptidase, putative; cysteine peptidase, clan CA, family C1	5	3	2	3	0	0	0
Cluster_279	calcium-translocating P-type ATPase, putative	5	3	2	2	0	0	0
Cluster_309	aquaporin-like protein, putative	5	3	2	3	0	0	0
Cluster_285	aminopeptidase, putative; metallo-peptidase, clan MA(E), family M1	5	3	2	2	0	0	0
Cluster_362	ubiquitin-activating enzyme, putative	5	4	1	2	0	0	0
Cluster_145	tryptophanyl-tRNA synthetase, putative	5	4	1	2	0	0	0
Cluster_307	trypanothione synthetase, putative	5	4	1	3	0	0	0
Cluster_266	transporter, putative	5	4	1	3	0	0	0
Cluster_312	serine/threonine protein kinase, putative	5	4	1	3	0	0	0
Cluster_327	sarcoplasmic reticulum glycoprotein, putative; sarcalumenin precursor	5	4	1	3	0	0	0
Cluster_548	ribosomal P protein AGP2beta-1, putative	5	4	1	1	1	1	0
Cluster_287	protein farnesyltransferase, putative	5	4	1	4	0	0	0
Cluster_360	phosphatidylinositol 3-kinase, putative	5	4	1	3	0	0	0
Cluster_323	PAS-domain containing phosphoglycerate kinase, putative	5	4	1	2	0	0	0
Cluster_298	oligopeptidase B, putative; serine peptidase, clan SC, family S9A-like	5	4	1	3	0	0	0
Cluster_523	mitochondrial RNA editing ligase 1, putative	5	4	1	3	1	1	0
Cluster_277	mitochondrial processing peptide beta subunit, putative; metallopeptidase	5	4	1	2	0	0	0
Cluster_294	mitochondrial DNA polymerase beta-PAK, putative	5	4	1	2	0	0	0
Cluster_305	mitochondrial carrier protein, putative	5	4	1	3	0	0	0
Cluster_326	legume-like lectin, putative	5	4	1	3	0	0	0
Cluster_359	kinetoplast DNA-associated protein, putative	5	4	1	2	0	0	0
Cluster_296	hypothetical protein, conserved	5	4	1	2	0	0	0
Cluster_315	hypothetical protein, conserved	5	4	1	4	1	1	0
Cluster_347	hypothetical protein, conserved	5	4	1	2	0	0	0
Cluster_337	hypothetical protein, conserved	5	4	1	3	0	0	0
Cluster_319	hypothetical protein, conserved	5	4	1	3	0	0	0
Cluster_233	hypothetical protein, conserved	5	4	1	3	0	0	0
Cluster_336	hypothetical protein, conserved	5	4	1	3	0	0	0
Cluster_354	hypothetical protein, conserved	5	4	1	3	0	0	0
Cluster_273	hypothetical protein, conserved	5	4	1	2	0	0	0
Cluster_331	hypothetical protein	5	4	1	1	0	0	0
Cluster_291	glutathione peroxidase-like protein, putative	5	4	1	1	0	0	0
Cluster_343	glutaminyl-tRNA synthetase, putative	5	4	1	2	0	0	0
Cluster_215	GDP-mannose 4,6 dehydratase, putative	5	4	1	3	0	0	0
Cluster_320	folate/pteridine transporter, putative	5	4	1	2	0	0	0
Cluster_349	DNA polymerase delta catalytic subunit, putative	5	4	1	3	0	0	0
Cluster_300	ATP-dependent chaperone, putative	5	4	1	3	0	0	0
Cluster_276	2-amino-3-ketobutyrate coenzyme A ligase, putative	5	4	1	2	0	0	0
Cluster_316	tyrosine phosphatase, putative	5	5	0	3	0	0	0
Cluster_289	TPR-repeat-containing chaperone protein DnaJ, putative	5	5	0	3	0	0	0
Cluster_197	protein kinase, putative	5	5	0	3	0	0	0
Cluster_314	mitotubule-associated protein Gb4, putative	5	5	0	2	0	0	0
Cluster_304	mitochondrial carrier protein, putative	5	5	0	3	0	0	0
Cluster_286	metallopeptidase, putative; metallo-peptidase, clan MP, family M67	5	5	0	2	0	0	0
Cluster_356	membrane-bound acid phosphatase 2, putative	5	5	0	3	0	0	0
Cluster_260	hypothetical protein, conserved	5	5	0	5	0	0	0
Cluster_237	hypothetical protein, conserved	5	5	0	3	0	0	0
Cluster_142	hypothetical protein, conserved	5	5	0	2	0	0	0
Cluster_306	hypothetical protein, conserved	5	5	0	3	0	0	0
Cluster_181	hypothetical protein	5	5	0	5	0	0	0
Cluster_255	hypothetical protein	5	5	0	1	0	0	0
Cluster_303	CMP-sialic acid transporter, putative	5	5	0	4	0	0	0
Cluster_334	AGP2beta-2, putative	5	5	0	1	0	0	0
Cluster_318	5'-3' exonuclease XRNB, putative; exoribonuclease 2, putative	5	5	0	3	0	0	0
Cluster_265	40S ribosomal protein SA, putative	5	5	0	2	0	0	0
Cluster_619	ribosomal protein L29, putative	4	0	4	0	0	0	0
Cluster_489	hypothetical protein, conserved	4	0	4	0	0	0	0
Cluster_275	hypothetical protein	4	0	4	0	0	0	0
Cluster_468	divalent cation tolerance protein, putative	4	0	4	0	0	0	0
Cluster_574	60S ribosomal protein L34, putative	4	0	4	0	0	0	0
Cluster_621	60S ribosomal protein L10, putative	4	0	4	0	0	0	0
Cluster_424	40S ribosomal protein S16, putative	4	0	4	0	0	0	0
Cluster_601	40S ribosomal protein S11, putative	4	0	4	0	0	0	0
Cluster_591	ribonuclease inhibitor, putative	4	1	3	1	0	0	0
Cluster_415	protein kinase, putative	4	1	3	1	0	0	0
Cluster_264	NADH-dependent fumarate reductase, putative	4	1	3	1	0	0	0
MULTI CLUSTERS	mucin-like glycoprotein, putative	4	1	3	1	4	1	3
Cluster_527	hypothetical protein, conserved	4	1	3	1	0	0	0
Cluster_555	hypothetical protein, conserved	4	1	3	1	0	0	0
Cluster_267	hypothetical protein, conserved	4	1	3	1	0	0	0
Cluster_552	hypothetical protein, conserved	4	1	3	1	0	0	0
Cluster_505	hypothetical protein, conserved	4	1	3	1	0	0	0
Cluster_507	hypothetical protein, conserved	4	1	3	1	0	0	0
Cluster_553	hypothetical protein, conserved	4	1	3	1	0	0	0
Cluster_522	hypothetical protein, conserved	4	1	3	1	0	0	0
Cluster_261	hypothetical protein, conserved	4	1	3	1	0	0	0
Cluster_568	hypothetical protein, conserved	4	1	3	1	0	0	0
Cluster_344	hypothetical protein, conserved	4	1	3	1	0	0	0
Cluster_465	hypothetical protein	4	1	3	1	0	0	0
Cluster_259	hypothetical protein	4	1	3	1	0	0	0
Cluster_472	hypothetical protein	4	1	3	1	0	0	0
Cluster_801	heat shock 70 kDa protein, putative	4	1	3	1	0	0	0
Cluster_391	dynein heavy chain, putative	4	1	3	1	0	0	0
Cluster_599	40S ribosomal protein S21, putative	4	1	3	1	0	0	0
Cluster_614	ubiquitin/ribosomal protein S27a, putative	4	2	2	2	0	0	0
Cluster_562	short chain dehydrogenase/reductase, putative	4	2	2	2	0	0	0
Cluster_598	serine peptidase, putative	4	2	2	2	0	0	0
Cluster_530	serine carboxypeptidase S28, putative	4	2	2	2	0	0	0
Cluster_475	ribosomal protein L11, putative	4	2	2	1	0	0	0
Cluster_497	ribonuclease mar1, putative	4	2	2	2	0	0	0
Cluster_363	receptor-type adenylate cyclase, putative	4	2	2	2	0	0	0
MULTI CLUSTERS	mannosyl-oligosaccharide 1,2-alpha-mannosidase IB, putative	4	2	2	2	0	0	0
Cluster_381	hypothetical protein, conserved	4	2	2	2	0	0	0
Cluster_422	hypothetical protein, conserved	4	2	2	2	0	0	0
Cluster_581	hypothetical protein, conserved	4	2	2	1	0	0	0
Cluster_610	hypothetical protein, conserved	4	2	2	2	0	0	0
Cluster_364	hypothetical protein, conserved	4	2	2	2	0	0	0
Cluster_385	hypothetical protein, conserved	4	2	2	2	0	0	0
Cluster_539	hypothetical protein, conserved	4	2	2	2	0	0	0
Cluster_409	hypothetical protein, conserved	4	2	2	2	0	0	0
Cluster_439	hypothetical protein, conserved	4	2	2	2	0	0	0
Cluster_438	hypothetical protein, conserved	4	2	2	1	0	0	0
Cluster_456	hypothetical protein, conserved	4	2	2	2	0	0	0
Cluster_576	hypothetical protein, conserved	4	2	2	2	0	0	0
Cluster_461	hypothetical protein, conserved	4	2	2	1	0	0	0
Cluster_514	hypothetical protein, conserved	4	2	2	1	0	0	0
Cluster_525	hypothetical protein, conserved	4	2	2	1	0	0	0
Cluster_394	hypothetical protein, conserved	4	2	2	2	0	0	0
Cluster_428	hypothetical protein, conserved	4	2	2	2	0	0	0
Cluster_625	hypothetical protein, conserved	4	2	2	1	0	0	0
Cluster_386	hypothetical protein, conserved	4	2	2	2	0	0	0
Cluster_313	hypothetical protein, conserved	4	2	2	2	0	0	0
Cluster_499	hypothetical protein, conserved	4	2	2	2	0	0	0
Cluster_350	hypothetical protein, conserved	4	2	2	2	0	0	0
Cluster_592	hypothetical protein, conserved	4	2	2	2	0	0	0
Cluster_405	hypothetical protein, conserved	4	2	2	2	0	0	0
Cluster_288	hypothetical protein	4	2	2	2	0	0	0
Cluster_78	hypothetical protein	4	2	2	2	0	0	0
Cluster_335	hypothetical protein	4	2	2	2	0	0	0
Cluster_606	helicase, putative	4	2	2	2	0	0	0
Cluster_393	glycogenin glucosyltransferase, putative	4	2	2	2	0	0	0
Cluster_577	Gim5A protein, putative; glycosomal membrane protein, putative	4	2	2	1	0	0	0
Cluster_262	fatty acid desaturase, putative	4	2	2	2	0	0	0
NO CLUSTERS	endosomal integral membrane protein, putative	4	2	2	1	3	2	1
Cluster_451	dynein intermediate chain, putative	4	2	2	2	0	0	0
Cluster_368	DnaJ chaperone protein, putative	4	2	2	1	0	0	0
Cluster_537	cysteinyl-tRNA synthetase, putative	4	2	2	1	0	0	0
MULTI CLUSTERS	chaperone DnaJ protein, putative	4	2	2	2	1	0	1
Cluster_401	ankyrin repeat protein, putative	4	2	2	2	0	0	0
Cluster_915	aminopeptidase, putative	4	2	2	2	0	0	0
Cluster_623	60S ribosomal subunit protein L31, putative	4	2	2	1	0	0	0
MULTI CLUSTERS	serine/threonine protein phosphatase, putative	4	3	1	2	1	1	0
Cluster_358	serine carboxypeptidase (CBP1), putative; serine peptidase, clan SC	4	3	1	1	0	0	0
Cluster_501	RNA-editing complex protein, putative	4	3	1	2	0	0	0
Cluster_486	RNA-binding protein, putative	4	3	1	1	0	0	0
Cluster_271	regulatory subunit of protein kinase a-like protein, putative	4	3	1	3	0	0	0
Cluster_419	protein transport protein Sec24C, putative	4	3	1	2	0	0	0
Cluster_390	protein kinase, putative	4	3	1	3	0	0	0
Cluster_477	protein kinase, putative	4	3	1	2	0	0	0
Cluster_590	protein kinase, putative	4	3	1	2	0	0	0
Cluster_483	protein kinase, putative	4	3	1	2	0	0	0
Cluster_561	poly(A) polymerase, putative; polynucleotide adenylyltransferase	4	3	1	2	0	0	0
Cluster_622	phospholipase A2-like protein, putative	4	3	1	2	0	0	0
Cluster_600	nuclear transcription factor, putative	4	3	1	2	0	0	0
Cluster_541	NAD(P)-dependent oxidoreductase, putative	4	3	1	2	0	0	0
Cluster_624	mitochondrial carrier protein, putative	4	3	1	3	0	0	0
Cluster_399	MFS transporter, putative	4	3	1	2	0	0	0
Cluster_371	metallopeptidase, putative; metallo-peptidase, clan MP, family M67	4	3	1	1	0	0	0
Cluster_898	malate dehydrogenase, putative	4	3	1	2	1	1	0
NO CLUSTERS	kinesin-like protein, putative	4	3	1	3	3	2	1
Cluster_551	ion transport protein, putative	4	3	1	2	0	0	0
Cluster_454	hypothetical protein, conserved; calcium binding protein EF hand	4	3	1	2	0	0	0
Cluster_434	hypothetical protein, conserved	4	3	1	2	0	0	0
Cluster_435	hypothetical protein, conserved	4	3	1	2	0	0	0
Cluster_457	hypothetical protein, conserved	4	3	1	2	0	0	0
Cluster_482	hypothetical protein, conserved	4	3	1	2	0	0	0
Cluster_429	hypothetical protein, conserved	4	3	1	2	0	0	0
Cluster_290	hypothetical protein, conserved	4	3	1	2	0	0	0
Cluster_433	hypothetical protein, conserved	4	3	1	3	0	0	0
Cluster_586	hypothetical protein, conserved	4	3	1	2	0	0	0
Cluster_575	hypothetical protein, conserved	4	3	1	3	0	0	0
Cluster_533	hypothetical protein, conserved	4	3	1	2	0	0	0
Cluster_299	hypothetical protein, conserved	4	3	1	1	0	0	0
Cluster_516	hypothetical protein, conserved	4	3	1	2	0	0	0
Cluster_400	hypothetical protein, conserved	4	3	1	2	0	0	0
Cluster_496	hypothetical protein, conserved	4	3	1	2	0	0	0
Cluster_367	hypothetical protein, conserved	4	3	1	2	0	0	0
Cluster_531	hypothetical protein, conserved	4	3	1	2	0	0	0
Cluster_596	hypothetical protein, conserved	4	3	1	1	0	0	0
Cluster_543	hypothetical protein, conserved	4	3	1	2	0	0	0
Cluster_565	hypothetical protein, conserved	4	3	1	2	0	0	0
Cluster_504	hypothetical protein, conserved	4	3	1	1	0	0	0
Cluster_463	hypothetical protein, conserved	4	3	1	2	0	0	0
Cluster_547	hypothetical protein, conserved	4	3	1	2	0	0	0
Cluster_538	hypothetical protein, conserved	4	3	1	2	0	0	0
Cluster_418	hypothetical protein, conserved	4	3	1	2	0	0	0
Cluster_370	hypothetical protein, conserved	4	3	1	1	0	0	0
Cluster_556	hypothetical protein, conserved	4	3	1	1	0	0	0
Cluster_469	hypothetical protein, conserved	4	3	1	2	0	0	0
Cluster_404	hypothetical protein, conserved	4	3	1	2	0	0	0
Cluster_462	hypothetical protein, conserved	4	3	1	2	0	0	0
Cluster_397	hypothetical protein, conserved	4	3	1	3	0	0	0
Cluster_427	hypothetical protein, conserved	4	3	1	2	0	0	0
Cluster_478	hypothetical protein, conserved	4	3	1	2	0	0	0
Cluster_558	hypothetical protein, conserved	4	3	1	3	0	0	0
Cluster_536	hypothetical protein, conserved	4	3	1	2	0	0	0
Cluster_532	hypothetical protein	4	3	1	2	0	0	0
Cluster_488	hypothetical protein	4	3	1	3	0	0	0
Cluster_234	hypothetical protein	4	3	1	1	0	0	0
Cluster_560	haloacid dehalogenase-like hydrolase, putative	4	3	1	2	0	0	0
Cluster_476	GTP-binding protein, putative	4	3	1	2	0	0	0
Cluster_602	glycerol-3-phosphate dehydrogenase (FAD-dependent), putative	4	3	1	3	0	0	0
Cluster_588	fumarate hydratase, putative	4	3	1	2	0	0	0
Cluster_402	formin, putative	4	3	1	2	0	0	0
Cluster_431	flagellar radial spoke protein-like, putative	4	3	1	2	0	0	0
Cluster_473	esterase, putative	4	3	1	2	0	0	0
Cluster_587	elongation factor 1-gamma (EF-1-gamma), putative	4	3	1	2	0	0	0
NO CLUSTERS	DNA-directed RNA polymerase II subunit 2, putative	4	3	1	2	4	3	1
Cluster_544	diacylglycerol kinase-like protein, putative	4	3	1	2	0	0	0
Cluster_238	cation transporter, putative	4	3	1	3	0	0	0
Cluster_278	cAMP specific phosphodiesterase, putative	4	3	1	1	0	0	0
Cluster_612	calpain-like cysteine peptidase, putative; cysteine peptidase, Clan CA	4	3	1	2	0	0	0
Cluster_545	C-14 sterol reductase, putative	4	3	1	2	0	0	0
Cluster_1071	ATP-dependent Clp protease subunit, heat shock protein 78, putative	4	3	1	3	1	1	0
Cluster_500	adenosine kinase, putative	4	3	1	3	0	0	0
Cluster_549	acetyltransferase, putative	4	3	1	2	0	0	0
Cluster_704	acetyl-CoA carboxylase, putative	4	3	1	3	1	1	0
Cluster_540	ABC transporter, putative	4	3	1	2	0	0	0
Cluster_608	6-phosphofructo-2-kinase/fructose-2,6-biphosphatase, putative	4	3	1	2	0	0	0
Cluster_412	6-phosphofructo-2-kinase/fructose-2,6-biphosphatase, putative	4	3	1	3	0	0	0
Cluster_485	60S ribosomal protein L6, putative	4	3	1	1	0	0	0
Cluster_396	60S ribosomal protein L30, putative	4	3	1	1	0	0	0
Cluster_529	40S ribosomal protein S33, putative	4	3	1	2	0	0	0
Cluster_567	2-oxoisovalerate dehydrogenase alpha subunit, putative	4	3	1	2	0	0	0
Cluster_524	vacuolar protein sorting protein 16, putative	4	4	0	3	0	0	0
Cluster_372	vacuolar protein sorting 18, putative	4	4	0	3	0	0	0
Cluster_384	vacuolar assembly protein vps41, putative	4	4	0	3	0	0	0
Cluster_471	ubiquitin-activating enzyme E1, putative	4	4	0	2	0	0	0
Cluster_460	sterol 24-c-methyltransferase, putative	4	4	0	1	0	0	0
Cluster_417	spermidine synthase, putative	4	4	0	1	0	0	0
Cluster_526	sigma-adaptin 3, putative; adaptor complex AP-3 small subunit, putative	4	4	0	1	0	0	0
Cluster_464	S-adenosylmethionine decarboxylase proenzyme, putative	4	4	0	2	0	0	0
Cluster_511	RNA-binding protein, putative	4	4	0	3	0	0	0
Cluster_563	ribosomal protein L27, putative	4	4	0	1	0	0	0
Cluster_406	ribosomal protein L24, putative	4	4	0	1	0	0	0
Cluster_470	ribonuclease, putative	4	4	0	3	0	0	0
Cluster_493	P-type H+-ATPase, putative	4	4	0	2	0	0	0
Cluster_513	protein transport protein Sec23A, putative	4	4	0	3	0	0	0
Cluster_414	proteasome beta 5 subunit, putative	4	4	0	2	0	0	0
Cluster_413	potassium voltage-gated channel, putative	4	4	0	1	0	0	0
NO CLUSTERS	polyubiquitin, putative	4	4	0	2	4	4	0
Cluster_420	phosphoglycerate mutase, putative	4	4	0	2	0	0	0
Cluster_421	phosphatidylinositol-4-phosphate 5-kinase, putative	4	4	0	2	0	0	0
Cluster_546	peptidylprolyl isomerase-like, putative	4	4	0	2	0	0	0
Cluster_480	nucleosome assembly protein, putative	4	4	0	2	0	0	0
Cluster_467	NADP-dependent alcohol hydrogenase, putative	4	4	0	1	0	0	0
Cluster_425	MP99, putative	4	4	0	2	0	0	0
Cluster_605	methyltransferase, putative; mRNA cap methyltransferase-like protein	4	4	0	3	0	0	0
Cluster_502	metal-ion transporter, putative	4	4	0	2	0	0	0
Cluster_492	malic enzyme, putative	4	4	0	2	0	0	0
Cluster_564	iron superoxide dismutase, putative	4	4	0	2	0	0	0
Cluster_578	iron superoxide dismutase, putative	4	4	0	1	0	0	0
Cluster_535	inosine-5'-monophosphate dehydrogenase, putative	4	4	0	2	0	0	0
Cluster_589	hypothetical protein, conserved	4	4	0	2	0	0	0
Cluster_490	hypothetical protein, conserved	4	4	0	1	0	0	0
Cluster_580	hypothetical protein, conserved	4	4	0	1	0	0	0
Cluster_554	hypothetical protein, conserved	4	4	0	1	0	0	0
Cluster_597	hypothetical protein, conserved	4	4	0	1	0	0	0
Cluster_388	hypothetical protein, conserved	4	4	0	3	0	0	0
Cluster_542	hypothetical protein, conserved	4	4	0	1	0	0	0
Cluster_520	hypothetical protein, conserved	4	4	0	2	0	0	0
Cluster_559	hypothetical protein, conserved	4	4	0	2	0	0	0
Cluster_494	hypothetical protein, conserved	4	4	0	2	0	0	0
Cluster_495	hypothetical protein, conserved	4	4	0	2	0	0	0
Cluster_521	hypothetical protein, conserved	4	4	0	2	0	0	0
Cluster_447	hypothetical protein, conserved	4	4	0	4	0	0	0
Cluster_345	hypothetical protein, conserved	4	4	0	2	0	0	0
Cluster_377	hypothetical protein, conserved	4	4	0	3	0	0	0
Cluster_503	hypothetical protein, conserved	4	4	0	1	0	0	0
Cluster_269	hypothetical protein, conserved	4	4	0	2	0	0	0
Cluster_579	hypothetical protein, conserved	4	4	0	2	0	0	0
Cluster_582	hypothetical protein, conserved	4	4	0	1	0	0	0
Cluster_426	hypothetical protein, conserved	4	4	0	2	0	0	0
Cluster_509	hypothetical protein, conserved	4	4	0	2	0	0	0
Cluster_387	hypothetical protein, conserved	4	4	0	1	0	0	0
Cluster_446	hypothetical protein, conserved	4	4	0	3	0	0	0
Cluster_616	hypothetical protein, conserved	4	4	0	1	0	0	0
Cluster_572	hypothetical protein, conserved	4	4	0	4	0	0	0
Cluster_403	hypothetical protein, conserved	4	4	0	3	0	0	0
Cluster_479	hypothetical protein, conserved	4	4	0	2	0	0	0
Cluster_557	hypothetical protein, conserved	4	4	0	1	0	0	0
Cluster_573	hypothetical protein, conserved	4	4	0	3	0	0	0
Cluster_430	hypothetical protein, conserved	4	4	0	4	0	0	0
Cluster_474	hypothetical protein	4	4	0	1	0	0	0
Cluster_595	hypothetical protein	4	4	0	3	0	0	0
Cluster_506	hypothetical protein	4	4	0	1	0	0	0
Cluster_528	hypothetical protein	4	4	0	4	0	0	0
Cluster_203	hypothetical protein	4	4	0	2	0	0	0
Cluster_487	hypothetical protein	4	4	0	4	0	0	0
Cluster_379	hypothetical protein	4	4	0	3	0	0	0
Cluster_618	hypothetical protein	4	4	0	2	0	0	0
Cluster_103	hypothetical protein	4	4	0	4	0	0	0
Cluster_452	histone deacetylase 1, putative	4	4	0	2	0	0	0
Cluster_5200	heat shock protein, putative	4	4	0	3	1	1	0
Cluster_517	GTP-binding protein, putative	4	4	0	2	0	0	0
Cluster_455	glutathione-S-transferase/glutaredoxin, putative	4	4	0	2	0	0	0
Cluster_1024	glutamine-dependent carbamoyl-phosphate synthetase, putative	4	4	0	3	1	1	0
Cluster_453	fructose-bisphosphate aldolase, glycosomal, putative	4	4	0	1	0	0	0
Cluster_444	fructose-1,6-bisphosphatase, cytosolic, putative	4	4	0	2	0	0	0
Cluster_510	fibrillarin, putative	4	4	0	2	0	0	0
Cluster_373	eukaryotic translation initiation factor 4E, putative	4	4	0	2	0	0	0
Cluster_443	dynein light chain, putative	4	4	0	3	0	0	0
MULTI CLUSTERS	DNA-directed RNA polymerase subunit, putative	4	4	0	1	0	0	0
Cluster_515	D-isomer specific 2-hydroxyacid dehydrogenase-protein, putative	4	4	0	1	0	0	0
Cluster_583	dihydroorotate dehydrogenase, putative	4	4	0	1	0	0	0
Cluster_977	dihydroorotase, putative	4	4	0	2	1	1	0
Cluster_382	cytochrome c oxidase subunit 10, putative	4	4	0	1	0	0	0
Cluster_550	cysteine desulfurase, putative	4	4	0	2	0	0	0
Cluster_366	clathrin heavy chain, putative	4	4	0	4	0	0	0
Cluster_6274	choline/ethanolamine kinase, putative	4	4	0	3	3	3	0
Cluster_611	centrin, putative; Ca2+-binding EF-hand protein, putative	4	4	0	1	0	0	0
Cluster_584	aspartate carbamoyltransferase, putative	4	4	0	1	0	0	0
Cluster_449	aminopeptidase, putative; metallo-peptidase, clan MF, family M17	4	4	0	3	0	0	0
Cluster_607	aminoalcohol phosphotransferase, putative	4	4	0	2	0	0	0
Cluster_512	ADP-ribosylation factor GTPase activating protein 1, putative	4	4	0	2	0	0	0
Cluster_407	acidocalcisomal pyrophosphatase, putative	4	4	0	2	0	0	0
Cluster_481	ABC transporter, putative	4	4	0	3	0	0	0
Cluster_570	ABC transporter, putative	4	4	0	3	0	0	0
Cluster_458	60S ribosomal protein L9, putative	4	4	0	1	0	0	0
Cluster_411	60S ribosomal protein L44, putative	4	4	0	1	0	0	0
Cluster_408	60S ribosomal protein L4, putative	4	4	0	2	0	0	0
Cluster_441	60S ribosomal protein L32, putative	4	4	0	1	0	0	0
Cluster_609	60S ribosomal protein L19, putative	4	4	0	1	0	0	0
Cluster_395	60S ribosomal protein L17, putative	4	4	0	1	0	0	0
Cluster_508	60S ribosomal protein L13a, putative	4	4	0	1	0	0	0
Cluster_437	60S ribosomal protein L12, putative	4	4	0	1	0	0	0
Cluster_398	60S acidic ribosomal protein P2, putative	4	4	0	1	0	0	0
Cluster_498	60S acidic ribosomal protein P2, putative	4	4	0	2	0	0	0
Cluster_519	40S ribosomal protein S5, putative	4	4	0	1	0	0	0
Cluster_375	40S ribosomal protein S3, putative	4	4	0	1	0	0	0
Cluster_459	40S ribosomal protein S23, putative	4	4	0	1	0	0	0
Cluster_416	40S ribosomal protein S2, putative	4	4	0	1	0	0	0
Cluster_620	40S ribosomal protein S13, putative	4	4	0	2	0	0	0
Cluster_392	40S ribosomal protein S12, putative	4	4	0	2	0	0	0
Cluster_569	40S ribosomal protein L14, putative	4	4	0	1	0	0	0
Cluster_432	33 kDa inner dynein arm light chain, axonemal, putative	4	4	0	3	0	0	0
Cluster_1028	3,2-trans-enoyl-CoA isomerase, mitochondrial precursor, putative	4	4	0	3	1	1	0
Cluster_518	2-oxoisovalerate dehydrogenase beta subunit, mitochondrial precursor	4	4	0	2	0	0	0
MULTI CLUSTERS	ubiquitin-protein ligase, putative	3	0	3	0	1	0	1
Cluster_682	hypothetical protein, conserved	3	0	3	0	0	0	0
Cluster_1048	hypothetical protein, conserved	3	0	3	0	0	0	0
Cluster_615	hypothetical protein, conserved	3	0	3	0	0	0	0
Cluster_1049	hypothetical protein, conserved	3	0	3	0	0	0	0
Cluster_888	hypothetical protein, conserved	3	0	3	0	0	0	0
Cluster_766	hypothetical protein, conserved	3	0	3	0	0	0	0
Cluster_939	hypothetical protein, conserved	3	0	3	0	0	0	0
Cluster_861	hypothetical protein, conserved	3	0	3	0	0	0	0
Cluster_889	hypothetical protein	3	0	3	0	0	0	0
Cluster_741	hypothetical protein	3	0	3	0	0	0	0
Cluster_1142	60S ribosomal protein L26, putative	3	0	3	0	0	0	0
Cluster_1129	Zn-finger protein, putative	3	1	2	1	0	0	0
NO CLUSTERS	tyrosine aminotransferase, putative	3	1	2	1	1	0	1
Cluster_4620	trichohyalin, putative	3	1	2	1	0	0	0
Cluster_1149	superoxide dismutase, putative	3	1	2	1	0	0	0
Cluster_815	squalene monooxygenase, putative	3	1	2	1	0	0	0
Cluster_3525	SNF2 DNA repair protein, putative	3	1	2	1	1	0	1
Cluster_925	short-chain dehydrogenase, putative	3	1	2	1	0	0	0
Cluster_810	serine-palmitoyl-CoA transferase, putative	3	1	2	1	0	0	0
Cluster_820	serine/threonine-protein phosphatase 2A, catalytic subunit, putative	3	1	2	1	0	0	0
Cluster_1115	RNA-binding protein, putative	3	1	2	1	0	0	0
Cluster_698	RNA-binding protein, putative	3	1	2	1	0	0	0
Cluster_645	RNA pseudouridylate synthase, putative	3	1	2	1	0	0	0
Cluster_1004	ribosomal protein L15, putative	3	1	2	1	0	0	0
Cluster_648	protein kinase, putative	3	1	2	1	0	0	0
Cluster_753	protein kinase, putative	3	1	2	1	0	0	0
Cluster_790	proteasome activator protein PA26, putative	3	1	2	1	0	0	0
Cluster_673	peptide chain release factor 1, putative	3	1	2	1	0	0	0
Cluster_785	oxidoreductase, putative	3	1	2	1	0	0	0
Cluster_657	oligosaccharyl transferase subunit, putative	3	1	2	1	0	0	0
Cluster_1188	nucleoside hydrolase, putative	3	1	2	1	1	0	1
Cluster_723	nucleoporin interacting component (NUP93), putative	3	1	2	1	0	0	0
Cluster_2657	N-acetylglucosamine-6-phosphate deacetylase-like protein, putative	3	1	2	1	0	0	0
Cluster_677	KU70 protein, putative	3	1	2	1	0	0	0
Cluster_830	kinesin, putative	3	1	2	1	0	0	0
Cluster_654	kinesin, putative	3	1	2	1	0	0	0
Cluster_730	hypothetical protein, conserved	3	1	2	1	0	0	0
Cluster_660	hypothetical protein, conserved	3	1	2	1	0	0	0
Cluster_991	hypothetical protein, conserved	3	1	2	1	0	0	0
Cluster_1086	hypothetical protein, conserved	3	1	2	1	0	0	0
Cluster_924	hypothetical protein, conserved	3	1	2	1	0	0	0
Cluster_1139	hypothetical protein, conserved	3	1	2	1	0	0	0
Cluster_738	hypothetical protein, conserved	3	1	2	1	0	0	0
Cluster_812	hypothetical protein, conserved	3	1	2	1	0	0	0
Cluster_686	hypothetical protein, conserved	3	1	2	1	0	0	0
Cluster_365	hypothetical protein, conserved	3	1	2	1	0	0	0
Cluster_793	hypothetical protein, conserved	3	1	2	1	0	0	0
Cluster_841	hypothetical protein, conserved	3	1	2	1	0	0	0
Cluster_781	hypothetical protein, conserved	3	1	2	1	0	0	0
Cluster_1080	hypothetical protein, conserved	3	1	2	1	0	0	0
Cluster_1053	hypothetical protein, conserved	3	1	2	1	0	0	0
Cluster_695	hypothetical protein, conserved	3	1	2	1	0	0	0
Cluster_1121	hypothetical protein, conserved	3	1	2	1	0	0	0
Cluster_1085	hypothetical protein, conserved	3	1	2	1	0	0	0
Cluster_837	hypothetical protein, conserved	3	1	2	1	0	0	0
Cluster_757	hypothetical protein, conserved	3	1	2	1	0	0	0
Cluster_1017	hypothetical protein, conserved	3	1	2	1	0	0	0
Cluster_1118	hypothetical protein, conserved	3	1	2	1	0	0	0
Cluster_1005	hypothetical protein, conserved	3	1	2	1	0	0	0
Cluster_703	hypothetical protein, conserved	3	1	2	1	0	0	0
Cluster_981	hypothetical protein, conserved	3	1	2	1	0	0	0
Cluster_737	hypothetical protein, conserved	3	1	2	1	0	0	0
Cluster_1095	hypothetical protein, conserved	3	1	2	1	0	0	0
Cluster_325	hypothetical protein, conserved	3	1	2	1	0	0	0
Cluster_713	hypothetical protein, conserved	3	1	2	1	0	0	0
Cluster_681	hypothetical protein, conserved	3	1	2	1	0	0	0
Cluster_763	hypothetical protein, conserved	3	1	2	1	0	0	0
Cluster_789	hypothetical protein, conserved	3	1	2	1	0	0	0
Cluster_840	hypothetical protein, conserved	3	1	2	1	0	0	0
Cluster_1147	hypothetical protein, conserved	3	1	2	1	0	0	0
Cluster_1030	hypothetical protein, conserved	3	1	2	1	0	0	0
Cluster_708	hypothetical protein, conserved	3	1	2	1	0	0	0
Cluster_1122	hypothetical protein, conserved	3	1	2	1	0	0	0
Cluster_696	hypothetical protein, conserved	3	1	2	1	0	0	0
Cluster_1099	hypothetical protein, conserved	3	1	2	1	0	0	0
Cluster_669	hypothetical protein, conserved	3	1	2	1	0	0	0
Cluster_688	hypothetical protein, conserved	3	1	2	1	0	0	0
Cluster_908	hypothetical protein, conserved	3	1	2	1	0	0	0
Cluster_667	hypothetical protein, conserved	3	1	2	1	0	0	0
Cluster_672	hypothetical protein, conserved	3	1	2	1	0	0	0
Cluster_874	hypothetical protein, conserved	3	1	2	1	0	0	0
Cluster_783	hypothetical protein, conserved	3	1	2	1	0	0	0
Cluster_631	hypothetical protein, conserved	3	1	2	1	0	0	0
Cluster_969	hypothetical protein, conserved	3	1	2	1	0	0	0
Cluster_1055	hypothetical protein, conserved	3	1	2	1	0	0	0
Cluster_807	hypothetical protein, conserved	3	1	2	1	0	0	0
Cluster_740	hypothetical protein, conserved	3	1	2	1	0	0	0
Cluster_773	hypothetical protein, conserved	3	1	2	1	0	0	0
Cluster_1043	hypothetical protein, conserved	3	1	2	1	0	0	0
Cluster_797	hypothetical protein, conserved	3	1	2	1	0	0	0
Cluster_739	hypothetical protein, conserved	3	1	2	1	0	0	0
Cluster_858	hypothetical protein, conserved	3	1	2	1	0	0	0
Cluster_687	hypothetical protein, conserved	3	1	2	1	0	0	0
Cluster_1150	hypothetical protein, conserved	3	1	2	1	0	0	0
Cluster_1079	hypothetical protein, conserved	3	1	2	1	0	0	0
Cluster_968	hypothetical protein, conserved	3	1	2	1	0	0	0
Cluster_1003	hypothetical protein, conserved	3	1	2	1	0	0	0
Cluster_628	hypothetical protein, conserved	3	1	2	1	0	0	0
Cluster_383	hypothetical protein, conserved	3	1	2	1	0	0	0
Cluster_1120	hypothetical protein, conserved	3	1	2	1	0	0	0
Cluster_887	hypothetical protein, conserved	3	1	2	1	0	0	0
Cluster_1141	hypothetical protein, conserved	3	1	2	1	0	0	0
Cluster_798	hypothetical protein, conserved	3	1	2	1	0	0	0
Cluster_899	hypothetical protein, conserved	3	1	2	1	0	0	0
Cluster_1042	hypothetical protein, conserved	3	1	2	1	0	0	0
Cluster_825	hypothetical protein, conserved	3	1	2	1	0	0	0
Cluster_743	hypothetical protein, conserved	3	1	2	1	0	0	0
Cluster_1014	hypothetical protein, conserved	3	1	2	1	0	0	0
Cluster_979	hypothetical protein, conserved	3	1	2	1	0	0	0
Cluster_1107	hypothetical protein, conserved	3	1	2	1	0	0	0
Cluster_883	hypothetical protein, conserved	3	1	2	1	0	0	0
Cluster_802	hypothetical protein, conserved	3	1	2	1	0	0	0
Cluster_927	hypothetical protein, conserved	3	1	2	1	0	0	0
Cluster_632	hypothetical protein, conserved	3	1	2	1	0	0	0
Cluster_963	hypothetical protein, conserved	3	1	2	1	0	0	0
Cluster_752	hypothetical protein, conserved	3	1	2	1	0	0	0
Cluster_891	hypothetical protein, conserved	3	1	2	1	0	0	0
Cluster_679	hypothetical protein, conserved	3	1	2	1	0	0	0
Cluster_700	hypothetical protein, conserved	3	1	2	1	0	0	0
Cluster_666	hypothetical protein, conserved	3	1	2	1	0	0	0
Cluster_786	hypothetical protein, conserved	3	1	2	1	0	0	0
Cluster_871	hypothetical protein, conserved	3	1	2	1	0	0	0
Cluster_816	hypothetical protein, conserved	3	1	2	1	0	0	0
Cluster_643	hypothetical protein, conserved	3	1	2	1	0	0	0
Cluster_978	hypothetical protein, conserved	3	1	2	1	0	0	0
Cluster_1108	hypothetical protein, conserved	3	1	2	1	0	0	0
Cluster_697	hypothetical protein, conserved	3	1	2	1	0	0	0
Cluster_784	hypothetical protein, conserved	3	1	2	1	0	0	0
Cluster_998	hypothetical protein, conserved	3	1	2	1	0	0	0
Cluster_1143	hypothetical protein, conserved	3	1	2	1	0	0	0
Cluster_1100	hypothetical protein, conserved	3	1	2	1	0	0	0
Cluster_959	hypothetical protein, conserved	3	1	2	1	0	0	0
Cluster_1035	hypothetical protein, conserved	3	1	2	1	0	0	0
Cluster_872	hypothetical protein, conserved	3	1	2	1	0	0	0
Cluster_1127	hypothetical protein, conserved	3	1	2	1	0	0	0
Cluster_855	hypothetical protein, conserved	3	1	2	1	0	0	0
Cluster_838	hypothetical protein, conserved	3	1	2	1	0	0	0
Cluster_751	hypothetical protein, conserved	3	1	2	1	0	0	0
Cluster_916	hypothetical protein, conserved	3	1	2	1	0	0	0
Cluster_811	hypothetical protein, conserved	3	1	2	1	0	0	0
Cluster_772	hypothetical protein, conserved	3	1	2	1	0	0	0
Cluster_678	hypothetical protein, conserved	3	1	2	1	0	0	0
Cluster_890	hypothetical protein, conserved	3	1	2	1	0	0	0
Cluster_1082	hypothetical protein, conserved	3	1	2	1	0	0	0
Cluster_950	hypothetical protein, conserved	3	1	2	1	0	0	0
Cluster_341	hypothetical protein, conserved	3	1	2	1	0	0	0
Cluster_1050	hypothetical protein, conserved	3	1	2	1	0	0	0
Cluster_823	hypothetical protein, conserved	3	1	2	1	0	0	0
Cluster_795	hypothetical protein, conserved	3	1	2	1	0	0	0
Cluster_1110	hypothetical protein, conserved	3	1	2	1	0	0	0
Cluster_842	hypothetical protein, conserved	3	1	2	1	0	0	0
Cluster_1058	hypothetical protein, conserved	3	1	2	1	0	0	0
Cluster_935	hypothetical protein, conserved	3	1	2	1	0	0	0
Cluster_800	hypothetical protein, conserved	3	1	2	1	0	0	0
Cluster_1047	hypothetical protein, conserved	3	1	2	1	0	0	0
Cluster_904	hypothetical protein, conserved	3	1	2	1	0	0	0
Cluster_881	hypothetical protein, conserved	3	1	2	1	0	0	0
Cluster_641	hypothetical protein, conserved	3	1	2	1	0	0	0
Cluster_828	hypothetical protein, conserved	3	1	2	1	0	0	0
Cluster_1096	hypothetical protein, conserved	3	1	2	1	0	0	0
Cluster_1077	hypothetical protein, conserved	3	1	2	1	0	0	0
Cluster_754	hypothetical protein, conserved	3	1	2	1	0	0	0
Cluster_724	hypothetical protein, conserved	3	1	2	1	0	0	0
Cluster_761	hypothetical protein, conserved	3	1	2	1	0	0	0
Cluster_994	hypothetical protein, conserved	3	1	2	1	1	0	1
Cluster_788	hypothetical protein, conserved	3	1	2	1	0	0	0
Cluster_634	hypothetical protein, conserved	3	1	2	1	0	0	0
Cluster_878	hypothetical protein, conserved	3	1	2	1	0	0	0
Cluster_680	hypothetical protein, conserved	3	1	2	1	0	0	0
Cluster_1117	hypothetical protein, conserved	3	1	2	1	0	0	0
Cluster_813	hypothetical protein, conserved	3	1	2	1	0	0	0
Cluster_952	hypothetical protein, conserved	3	1	2	1	0	0	0
Cluster_1051	hypothetical protein, conserved	3	1	2	1	0	0	0
Cluster_1019	hypothetical protein, conserved	3	1	2	1	0	0	0
Cluster_1000	hypothetical protein, conserved	3	1	2	1	0	0	0
Cluster_1116	hypothetical protein, conserved	3	1	2	1	0	0	0
Cluster_1102	hypothetical protein, conserved	3	1	2	1	0	0	0
Cluster_694	hypothetical protein, conserved	3	1	2	1	0	0	0
Cluster_642	hypothetical protein, conserved	3	1	2	1	0	0	0
Cluster_725	hypothetical protein, conserved	3	1	2	1	0	0	0
Cluster_770	hypothetical protein, conserved	3	1	2	1	0	0	0
Cluster_903	hypothetical protein, conserved	3	1	2	1	0	0	0
Cluster_1012	hypothetical protein, conserved	3	1	2	1	0	0	0
Cluster_676	hypothetical protein, conserved	3	1	2	1	0	0	0
Cluster_1064	hypothetical protein, conserved	3	1	2	1	0	0	0
Cluster_818	hypothetical protein, conserved	3	1	2	1	0	0	0
Cluster_1097	hypothetical protein, conserved	3	1	2	1	0	0	0
Cluster_701	hypothetical protein, conserved	3	1	2	1	0	0	0
Cluster_665	hypothetical protein, conserved	3	1	2	1	0	0	0
Cluster_1091	hypothetical protein, conserved	3	1	2	1	0	0	0
Cluster_636	hypothetical protein, conserved	3	1	2	1	0	0	0
Cluster_947	hypothetical protein, conserved	3	1	2	1	0	0	0
Cluster_821	hypothetical protein	3	1	2	1	0	0	0
Cluster_866	hypothetical protein	3	1	2	1	0	0	0
Cluster_423	hypothetical protein	3	1	2	1	0	0	0
Cluster_491	hypothetical protein	3	1	2	1	0	0	0
Cluster_951	hypothetical protein	3	1	2	1	0	0	0
Cluster_1101	hypothetical protein	3	1	2	1	0	0	0
Cluster_675	hypothetical protein	3	1	2	1	0	0	0
Cluster_635	hypothetical protein	3	1	2	1	0	0	0
Cluster_769	hypothetical protein	3	1	2	1	0	0	0
Cluster_894	hypothetical protein	3	1	2	1	0	0	0
Cluster_4846	histone acetyltransferase, putative	3	1	2	1	0	0	0
Cluster_808	glycosylphosphatidylinositol (GPI) anchor, putative	3	1	2	1	0	0	0
MULTI CLUSTERS	glycerol uptake protein, putative	3	1	2	1	2	0	2
Cluster_943	FG-GAP repeat protein, putative; intergrin alpha chain protein, putative	3	1	2	1	0	0	0
Cluster_733	dynein light chain, putative	3	1	2	1	0	0	0
Cluster_1105	DNA topoisomerase III, putative	3	1	2	1	0	0	0
Cluster_722	DNA replication licensing factor, putative; minichromosome maintenance	3	1	2	1	1	0	1
Cluster_716	DNA repair protein, putative	3	1	2	1	0	0	0
Cluster_647	dihydrofolate reductase-thymidylate synthase, putative	3	1	2	1	0	0	0
NO CLUSTERS	cystathionine beta-synthase, putative	3	1	2	1	0	0	0
Cluster_804	cyclosome subunit, putative	3	1	2	1	0	0	0
Cluster_3713	cyclic nucleotide-binding protein, putative	3	1	2	1	1	0	1
Cluster_2232	CLC-type chloride channel, putative	3	1	2	1	1	0	1
Cluster_779	class 3 lipase, putative	3	1	2	1	0	0	0
Cluster_5406	basal body component, putative	3	1	2	1	1	0	1
Cluster_1138	aminopeptidase P, putative	3	1	2	1	0	0	0
MULTI CLUSTERS	amino acid permease, putative	3	1	2	1	2	1	1
Cluster_3040	acyl-CoA binding protein, putative	3	1	2	1	0	0	0
Cluster_1016	6-phosphogluconate dehydrogenase, decarboxylating, putative	3	1	2	1	0	0	0
Cluster_1106	5-oxoprolinase, putative	3	1	2	1	0	0	0
Cluster_863	5'-3' exonuclease XRNC, putative	3	1	2	1	0	0	0
Cluster_711	trypanothione reductase, putative	3	2	1	1	0	0	0
Cluster_6812	tRNA pseudouridine synthase, putative	3	2	1	2	2	2	0
Cluster_1144	transketolase, putative	3	2	1	1	0	0	0
Cluster_683	trafficking protein particle complex subunit 3, putative	3	2	1	1	0	0	0
Cluster_705	threonine dehydratase-like, putative	3	2	1	1	0	0	0
Cluster_633	thiolase protein-like protein, putative	3	2	1	2	0	0	0
Cluster_934	synaptojanin (N-terminal domain), putative	3	2	1	2	0	0	0
Cluster_778	serine/threonine protein phosphatase 2A regulatory subunit, putative	3	2	1	1	0	0	0
Cluster_928	separase, putative; cysteine peptidase, Clan CD, family C50, putative	3	2	1	1	0	0	0
Cluster_1134	sec1 family transport protein, putative	3	2	1	1	0	0	0
Cluster_710	RNA helicase, putative	3	2	1	1	0	0	0
Cluster_1015	ribulose-phosphate 3-epimerase, putative	3	2	1	1	0	0	0
Cluster_1818	ribosomal protein L13, putative	3	2	1	1	0	0	0
Cluster_566	quinone oxidoreductase, putative	3	2	1	2	0	0	0
Cluster_4782	pyrroline-5-carboxylate synthetase-like protein, putative	3	2	1	1	0	0	0
Cluster_626	PUF1, putative	3	2	1	1	0	0	0
Cluster_649	protein phosphatase 2C, putative	3	2	1	1	0	0	0
Cluster_995	protein kinase, putative	3	2	1	1	0	0	0
Cluster_869	protein kinase, putative	3	2	1	2	0	0	0
Cluster_727	protein kinase C substrate protein, heavy chain, putative	3	2	1	1	0	0	0
Cluster_911	protein disulfide isomerase, putative	3	2	1	1	0	0	0
Cluster_989	proteasome regulatory ATPase subunit 5, putative	3	2	1	1	0	0	0
Cluster_729	proteasome 26S non-ATPase subunit 9, putative	3	2	1	1	0	0	0
Cluster_893	prostaglandin F2alpha synthase	3	2	1	1	0	0	0
Cluster_771	phosphoribosylpyrophosphate synthetase, putative	3	2	1	1	0	0	0
Cluster_849	phosphoglycerate kinase, putative	3	2	1	1	0	0	0
Cluster_2856	peptidase T, putative	3	2	1	1	1	0	1
Cluster_882	oxidoreductase, putative	3	2	1	2	0	0	0
Cluster_1023	orotidine-5-phosphate decarboxylase/orotate phosphoribosyltransferase	3	2	1	2	0	0	0
Cluster_4716	nucleoside phosphorylase, putative	3	2	1	1	0	0	0
Cluster_880	NAD/FAD dependent dehydrogenase, putative	3	2	1	2	0	0	0
Cluster_848	Na/H antiporter-like protein, putative	3	2	1	1	0	0	0
Cluster_748	myo-inositol-1-phosphate synthase, putative	3	2	1	1	0	0	0
Cluster_693	multidrug resistance protein E, putative	3	2	1	2	0	0	0
Cluster_936	monooxygenase, putative	3	2	1	1	0	0	0
Cluster_732	mitochondrial DNA-directed RNA polymerase, putative	3	2	1	1	0	0	0
MULTI CLUSTERS	mitochondrial carrier protein, putative	3	2	1	2	2	2	0
Cluster_926	mannosyl-oligosaccharide 1,2-alpha-mannosidase IB, putative	3	2	1	1	0	0	0
Cluster_1092	L-ribulokinase, putative	3	2	1	1	0	0	0
Cluster_1109	lipase-like protein, putative	3	2	1	1	0	0	0
Cluster_777	kinesin heavy chain, putative	3	2	1	1	0	0	0
Cluster_970	katanin-like protein, putative; serine peptidase, Clan SJ, family S16	3	2	1	1	0	0	0
Cluster_967	hypothetical protein, conserved	3	2	1	2	0	0	0
Cluster_945	hypothetical protein, conserved	3	2	1	2	0	0	0
Cluster_912	hypothetical protein, conserved	3	2	1	2	0	0	0
Cluster_986	hypothetical protein, conserved	3	2	1	2	0	0	0
Cluster_799	hypothetical protein, conserved	3	2	1	1	0	0	0
Cluster_1031	hypothetical protein, conserved	3	2	1	2	0	0	0
Cluster_851	hypothetical protein, conserved	3	2	1	1	0	0	0
Cluster_685	hypothetical protein, conserved	3	2	1	1	0	0	0
Cluster_1104	hypothetical protein, conserved	3	2	1	2	0	0	0
Cluster_997	hypothetical protein, conserved	3	2	1	2	0	0	0
Cluster_707	hypothetical protein, conserved	3	2	1	1	0	0	0
Cluster_750	hypothetical protein, conserved	3	2	1	2	0	0	0
Cluster_1133	hypothetical protein, conserved	3	2	1	2	0	0	0
Cluster_1125	hypothetical protein, conserved	3	2	1	1	0	0	0
Cluster_764	hypothetical protein, conserved	3	2	1	2	0	0	0
Cluster_980	hypothetical protein, conserved	3	2	1	1	0	0	0
Cluster_436	hypothetical protein, conserved	3	2	1	2	0	0	0
Cluster_824	hypothetical protein, conserved	3	2	1	2	0	0	0
Cluster_728	hypothetical protein, conserved	3	2	1	2	0	0	0
Cluster_875	hypothetical protein, conserved	3	2	1	1	0	0	0
Cluster_864	hypothetical protein, conserved	3	2	1	2	0	0	0
Cluster_1036	hypothetical protein, conserved	3	2	1	1	0	0	0
Cluster_1113	hypothetical protein, conserved	3	2	1	2	0	0	0
Cluster_627	hypothetical protein, conserved	3	2	1	1	0	0	0
Cluster_1045	hypothetical protein, conserved	3	2	1	2	0	0	0
Cluster_1084	hypothetical protein, conserved	3	2	1	2	0	0	0
Cluster_709	hypothetical protein, conserved	3	2	1	1	0	0	0
Cluster_805	hypothetical protein, conserved	3	2	1	1	0	0	0
Cluster_1130	hypothetical protein, conserved	3	2	1	1	0	0	0
Cluster_746	hypothetical protein, conserved	3	2	1	1	0	0	0
Cluster_868	hypothetical protein, conserved	3	2	1	2	0	0	0
Cluster_1098	hypothetical protein, conserved	3	2	1	1	0	0	0
Cluster_1074	hypothetical protein, conserved	3	2	1	1	0	0	0
Cluster_803	hypothetical protein, conserved	3	2	1	2	0	0	0
Cluster_1083	hypothetical protein, conserved	3	2	1	1	0	0	0
Cluster_1001	hypothetical protein, conserved	3	2	1	1	0	0	0
Cluster_949	hypothetical protein, conserved	3	2	1	2	0	0	0
Cluster_896	hypothetical protein, conserved	3	2	1	2	0	0	0
Cluster_671	hypothetical protein, conserved	3	2	1	2	0	0	0
Cluster_720	hypothetical protein, conserved	3	2	1	1	0	0	0
Cluster_953	hypothetical protein, conserved	3	2	1	1	0	0	0
Cluster_760	hypothetical protein, conserved	3	2	1	2	0	0	0
Cluster_905	hypothetical protein, conserved	3	2	1	1	0	0	0
Cluster_664	hypothetical protein, conserved	3	2	1	1	0	0	0
Cluster_718	hypothetical protein, conserved	3	2	1	1	0	0	0
Cluster_656	hypothetical protein, conserved	3	2	1	1	0	0	0
Cluster_445	hypothetical protein, conserved	3	2	1	1	0	0	0
Cluster_613	hypothetical protein, conserved	3	2	1	1	0	0	0
Cluster_689	hypothetical protein, conserved	3	2	1	1	0	0	0
Cluster_736	hypothetical protein, conserved	3	2	1	1	0	0	0
Cluster_768	hypothetical protein, conserved	3	2	1	1	0	0	0
Cluster_923	hypothetical protein, conserved	3	2	1	2	0	0	0
Cluster_1046	hypothetical protein, conserved	3	2	1	2	0	0	0
Cluster_1020	hypothetical protein, conserved	3	2	1	2	0	0	0
Cluster_655	hypothetical protein, conserved	3	2	1	1	0	0	0
Cluster_369	hypothetical protein, conserved	3	2	1	1	0	0	0
Cluster_918	hypothetical protein, conserved	3	2	1	2	0	0	0
Cluster_860	hypothetical protein, conserved	3	2	1	1	0	0	0
Cluster_735	hypothetical protein, conserved	3	2	1	1	0	0	0
Cluster_1027	hypothetical protein	3	2	1	1	0	0	0
Cluster_638	hypothetical protein	3	2	1	2	0	0	0
Cluster_856	hypothetical protein	3	2	1	2	0	0	0
Cluster_1025	hypothetical protein	3	2	1	1	0	0	0
Cluster_964	hydroxymethylglutaryl-CoA lyase, putative; 3-hydroxy-3-methylglutarate	3	2	1	1	0	0	0
Cluster_822	glycyl-tRNA synthetase, putative	3	2	1	1	0	0	0
MULTI CLUSTERS	fucose kinase, putative	3	2	1	2	1	1	0
Cluster_941	extracellular receptor, putative	3	2	1	1	0	0	0
Cluster_1839	eukaryotic translation initiation factor 1A, putative	3	2	1	1	0	0	0
Cluster_862	electon transport protein SCO1/SCO2, putative	3	2	1	1	0	0	0
Cluster_809	dynein light intermediate chain, putative	3	2	1	1	0	0	0
Cluster_902	dynein light chain, putative	3	2	1	1	0	0	0
Cluster_1112	DNA photolyase, putative; cryptochrome, putative	3	2	1	1	0	0	0
Cluster_1038	diacylglycerol acyltransferase, putative	3	2	1	2	0	0	0
Cluster_990	dephospho-CoA kinase, putative	3	2	1	1	0	0	0
Cluster_4895	delta-1-pyrroline-5-carboxylate dehydrogenase, putative	3	2	1	1	1	1	0
Cluster_1140	cystathione gamma lyase, putative	3	2	1	1	0	0	0
Cluster_410	copper-transporting ATPase-like protein, putative	3	2	1	1	0	0	0
Cluster_2953	coatomer beta subunit, putative	3	2	1	1	1	0	1
Cluster_993	cleavage and polyadenylation specificity factor, putative	3	2	1	1	0	0	0
Cluster_933	CDP-diacylglycerol synthetase, putative	3	2	1	1	0	0	0
Cluster_3378	cationic amino acid transporter, putative	3	2	1	1	1	1	0
Cluster_758	carnitine/choline acetyltransferase, putative	3	2	1	2	0	0	0
Cluster_796	axoneme central apparatus protein, putative	3	2	1	1	0	0	0
Cluster_913	ATPase, putative	3	2	1	2	0	0	0
MULTI CLUSTERS	ATPase, putative	3	2	1	2	3	2	1
Cluster_755	aspartate aminotransferase, putative	3	2	1	2	0	0	0
Cluster_1581	ascorbate-dependent peroxidase, putative	3	2	1	1	1	0	1
Cluster_650	adrenodoxin precursor, putative	3	2	1	1	0	0	0
Cluster_1013	acyl transferase-like protein, putative	3	2	1	1	0	0	0
Cluster_847	actin interacting protein-like protein, putative	3	2	1	2	0	0	0
Cluster_2944	8-oxoguanine DNA glycosylase, putative	3	2	1	1	1	0	1
Cluster_920	60S ribosomal protein L28, putative	3	2	1	1	0	0	0
Cluster_637	40S ribosomal protein S14, putative	3	2	1	1	0	0	0
Cluster_756	30S ribosomal protein S8, putative	3	2	1	2	0	0	0
Cluster_775	2-oxoglutarate dehydrogenase E1 component, putative	3	2	1	1	0	0	0
Cluster_1119	2,3-bisphosphoglycerate-independent phosphoglycerate mutase	3	2	1	1	0	0	0
Cluster_859	valyl-tRNA synthetase, putative	3	3	0	2	0	0	0
Cluster_930	vacuolar-type Ca2+-ATPase, putative	3	3	0	2	0	0	0
Cluster_1128	vacuolar proton translocating ATPase subunit A, putative	3	3	0	2	0	0	0
Cluster_774	vacuolar protein sorting-associated protein, putative	3	3	0	3	0	0	0
Cluster_1065	UDP-glucoronosyl and UDP-glucosyl transferase, putative	3	3	0	2	0	0	0
Cluster_440	ubiquitin-conjugating enzyme, putative	3	3	0	2	0	0	0
Cluster_1250	ubiquitin, putative	3	3	0	2	1	1	0
Cluster_1021	ubiquitin hydrolase, putative; cysteine peptidase, Clan CA, family C19	3	3	0	3	0	0	0
Cluster_1002	U3 small nuclear ribonucloprotein (snRNP), putative; stage specific	3	3	0	2	0	0	0
Cluster_987	tyrosine specific protein phosphatase, putative	3	3	0	2	0	0	0
Cluster_3940	trypanin-like protein, putative	3	3	0	2	1	1	0
Cluster_901	translation elongation factor 1-beta, putative	3	3	0	2	0	0	0
Cluster_721	thioredoxin-like protein, putative	3	3	0	2	0	0	0
Cluster_845	thimet oligopeptidase, putative; metallo-peptidase, clan MA(E), family	3	3	0	2	0	0	0
Cluster_712	serine/threonine protein kinase, putative; protein kinase, putative	3	3	0	3	0	0	0
Cluster_1068	serine/threonine protein kinase, putative	3	3	0	2	0	0	0
Cluster_886	RuvB-like DNA helicase, putative	3	3	0	2	0	0	0
Cluster_839	RNA editing complex protein MP61, putative	3	3	0	2	0	0	0
Cluster_962	ribosomal protein S7, putative	3	3	0	1	0	0	0
Cluster_1087	ribosomal protein S20, putative	3	3	0	1	0	0	0
Cluster_4311	ribonuclease II-like protein, putative	3	3	0	2	1	1	0
Cluster_759	regulator of chromosome condensation (RCC1), putative	3	3	0	2	0	0	0
Cluster_1056	rac serine-threonine kinase, putative	3	3	0	3	0	0	0
Cluster_5801	protein transport protein sec31, putative	3	3	0	2	2	2	0
Cluster_292	protein kinase, putative	3	3	0	1	0	0	0
Cluster_833	phosphatidylinositol-4-phosphate 5-kinase-like, putative	3	3	0	3	0	0	0
Cluster_780	peroxisomal targeting signal type 2 receptor, putative	3	3	0	3	0	0	0
Cluster_944	O-sialoglycoprotein endopeptidase, putative	3	3	0	2	0	0	0
Cluster_652	nucleoside phosphatase, putative; guanosine diphosphatase, putative	3	3	0	2	0	0	0
Cluster_747	nuclear receptor binding factor, putative	3	3	0	2	0	0	0
Cluster_961	myo-inositol-1(or 4)-monophosphatase 1, putative	3	3	0	2	0	0	0
Cluster_975	mitochondrial processing peptidase alpha subunit, putative; metallopeptidase	3	3	0	2	0	0	0
Cluster_917	mitochondrial DNA polymerase I protein A, putative	3	3	0	2	0	0	0
Cluster_1067	mitochondrial carrier protein, putative	3	3	0	2	0	0	0
Cluster_1010	mitochondrial carrier protein, putative	3	3	0	2	0	0	0
Cluster_829	mismatch repair protein MLH1, putative	3	3	0	2	0	0	0
Cluster_1069	microtubule-associated protein 1A/1B, light chain 3, putative	3	3	0	3	0	0	0
Cluster_931	malonyl-CoA decarboxylase, mitochondrial precursor, putative	3	3	0	2	0	0	0
Cluster_782	lysyl-tRNA synthetase, putative	3	3	0	2	0	0	0
Cluster_653	leucine-rich repeat protein, putative	3	3	0	2	0	0	0
Cluster_919	lanosterol 14-alpha-demethylase, putative	3	3	0	2	0	0	0
NO CLUSTERS	kinetoplastid membrane protein KMP-11	3	3	0	1	0	0	0
Cluster_662	hypothetical protein, conserved	3	3	0	1	0	0	0
Cluster_906	hypothetical protein, conserved	3	3	0	2	0	0	0
Cluster_1103	hypothetical protein, conserved	3	3	0	2	0	0	0
Cluster_1072	hypothetical protein, conserved	3	3	0	2	0	0	0
Cluster_1059	hypothetical protein, conserved	3	3	0	2	0	0	0
Cluster_1040	hypothetical protein, conserved	3	3	0	2	0	0	0
Cluster_1111	hypothetical protein, conserved	3	3	0	2	0	0	0
Cluster_867	hypothetical protein, conserved	3	3	0	1	0	0	0
Cluster_876	hypothetical protein, conserved	3	3	0	2	0	0	0
Cluster_1088	hypothetical protein, conserved	3	3	0	2	0	0	0
Cluster_684	hypothetical protein, conserved	3	3	0	1	0	0	0
Cluster_914	hypothetical protein, conserved	3	3	0	2	0	0	0
Cluster_976	hypothetical protein, conserved	3	3	0	1	0	0	0
Cluster_827	hypothetical protein, conserved	3	3	0	2	0	0	0
Cluster_958	hypothetical protein, conserved	3	3	0	3	0	0	0
Cluster_999	hypothetical protein, conserved	3	3	0	2	0	0	0
Cluster_900	hypothetical protein, conserved	3	3	0	2	0	0	0
Cluster_907	hypothetical protein, conserved	3	3	0	2	0	0	0
Cluster_892	hypothetical protein, conserved	3	3	0	2	0	0	0
Cluster_466	hypothetical protein, conserved	3	3	0	1	0	0	0
Cluster_1054	hypothetical protein, conserved	3	3	0	2	0	0	0
Cluster_846	hypothetical protein, conserved	3	3	0	2	0	0	0
Cluster_983	hypothetical protein, conserved	3	3	0	2	0	0	0
Cluster_1044	hypothetical protein, conserved	3	3	0	2	0	0	0
Cluster_744	hypothetical protein, conserved	3	3	0	3	0	0	0
Cluster_1034	hypothetical protein, conserved	3	3	0	1	0	0	0
Cluster_1146	hypothetical protein, conserved	3	3	0	2	0	0	0
Cluster_749	hypothetical protein, conserved	3	3	0	3	0	0	0
Cluster_854	hypothetical protein, conserved	3	3	0	2	0	0	0
Cluster_361	hypothetical protein, conserved	3	3	0	2	0	0	0
Cluster_948	hypothetical protein, conserved	3	3	0	2	0	0	0
Cluster_629	hypothetical protein, conserved	3	3	0	3	0	0	0
Cluster_193	hypothetical protein, conserved	3	3	0	3	0	0	0
Cluster_831	hypothetical protein, conserved	3	3	0	1	0	0	0
Cluster_1076	hypothetical protein, conserved	3	3	0	3	0	0	0
Cluster_1032	hypothetical protein, conserved	3	3	0	3	0	0	0
Cluster_1124	hypothetical protein	3	3	0	3	0	0	0
Cluster_484	hypothetical protein	3	3	0	1	0	0	0
Cluster_617	hypothetical protein	3	3	0	2	0	0	0
Cluster_1057	hypothetical protein	3	3	0	2	0	0	0
Cluster_792	histone acethyltransferase-like protein, putative	3	3	0	2	0	0	0
Cluster_957	GTP-binding elongation factor Tu family, putative	3	3	0	2	0	0	0
Cluster_834	GDP-mannose transporter, putative	3	3	0	2	0	0	0
Cluster_378	GDP-mannose 4,6 dehydratase, putative	3	3	0	2	0	0	0
Cluster_651	farnesyl synthetase, putative	3	3	0	1	0	0	0
Cluster_1512	dynamin, putative	3	3	0	2	1	1	0
Cluster_937	DnaJ chaperone protein, putative	3	3	0	2	0	0	0
Cluster_585	DnaJ chaperone protein, putative	3	3	0	2	0	0	0
Cluster_940	DNA-directed RNA polymerase, alpha subunit, putative	3	3	0	2	0	0	0
Cluster_183	DNA-directed RNA polymerase subunit, putative	3	3	0	1	0	0	0
Cluster_1078	DNA repair helicase and transcription factor protein, putative	3	3	0	2	0	0	0
Cluster_1093	DNA damage repair protein, putative	3	3	0	2	0	0	0
Cluster_1136	diacylglycerol acyltransferase, putative	3	3	0	2	0	0	0
Cluster_982	CYC2-like cyclin 6, putative	3	3	0	2	0	0	0
Cluster_765	centrin, putative; caltractin, putative	3	3	0	2	0	0	0
Cluster_1123	C-5 sterol desaturase, putative	3	3	0	1	0	0	0
Cluster_1070	C-1-tetrahydrofolate synthase, cytoplasmic, putative	3	3	0	3	0	0	0
Cluster_985	beta prime COP protein, putative	3	3	0	2	0	0	0
Cluster_877	aldo/keto reductase, putative	3	3	0	3	0	0	0
Cluster_966	ADP/ATP translocase, putative	3	3	0	2	0	0	0
Cluster_731	adenylate kinase, putative	3	3	0	3	0	0	0
Cluster_1041	60S ribosomal protein L7, putative	3	3	0	1	0	0	0
Cluster_1131	60S ribosomal protein L5, putative	3	3	0	1	0	0	0
Cluster_836	60S ribosomal protein L37a, putative	3	3	0	1	0	0	0
Cluster_996	60S ribosomal protein L37, putative	3	3	0	1	0	0	0
Cluster_1009	60S ribosomal protein l36, putative	3	3	0	1	0	0	0
Cluster_1135	60S ribosomal protein L35, putative	3	3	0	1	0	0	0
Cluster_844	60S ribosomal protein L22, putative	3	3	0	1	0	0	0
Cluster_1073	60S ribosomal protein L2, putative	3	3	0	1	0	0	0
Cluster_1006	60S ribosomal protein L18a, putative	3	3	0	1	0	0	0
Cluster_719	60S ribosomal protein L18, putative	3	3	0	1	0	0	0
Cluster_1066	60S ribosomal protein L13, putative	3	3	0	1	0	0	0
Cluster_1007	60S ribosomal protein L10a, putative	3	3	0	1	0	0	0
Cluster_850	40S ribosomal protein S9, putative	3	3	0	1	0	0	0
Cluster_1145	40S ribosomal protein S8, putative	3	3	0	2	0	0	0
Cluster_1132	40S ribosomal protein S4, putative	3	3	0	1	0	0	0
Cluster_921	40S ribosomal protein S15a, putative	3	3	0	1	0	0	0
Cluster_1151	40S ribosomal protein S15, putative	3	3	0	1	0	0	0
Cluster_5109	ubiquitin hydrolase, putative; cysteine peptidase, Clan CA, family C19	2	0	2	0	0	0	0
Cluster_5155	U6 snRNA-associated Sm-like protein LSm8p	2	0	2	0	0	0	0
NO CLUSTERS	U6 snRNA-associated Sm-like protein LSm6p	2	0	2	0	0	0	0
NO CLUSTERS	U6 snRNA-associated Sm-like protein LSm3p	2	0	2	0	0	0	0
NO CLUSTERS	tuzin-like, putative	2	0	2	0	2	0	2
Cluster_2664	small G-protein, putative	2	0	2	0	0	0	0
MULTI CLUSTERS	serine/threonine protein kinase, putative	2	0	2	0	1	0	1
Cluster_1903	S-adenosyl-methyltransferase mraW-like protein, putative	2	0	2	0	0	0	0
NO CLUSTERS	ribosomal protein L39, putative	2	0	2	0	0	0	0
Cluster_1529	rab1 small GTP-binding protein, putative	2	0	2	0	0	0	0
Cluster_2094	protein phosphatase 2C, putative	2	0	2	0	0	0	0
Cluster_3504	protein kinase, putative	2	0	2	0	0	0	0
Cluster_1995	proteasome alpha 5 subunit, putative	2	0	2	0	0	0	0
Cluster_1189	proteasome alpha 2 subunit, putative	2	0	2	0	0	0	0
Cluster_3325	proline racemase; B-cell mitogen precursor, putative	2	0	2	0	0	0	0
NO CLUSTERS	phosphatidylinositol 3 kinase, putative	2	0	2	0	2	0	2
Cluster_3726	otubain, putative; otubain cysteine peptidase, Clan CA, family C65	2	0	2	0	0	0	0
Cluster_4494	nucleotide-binding protein, putative	2	0	2	0	0	0	0
Cluster_1746	nucleolar RNA-binding protein, putative	2	0	2	0	0	0	0
Cluster_4908	mitochondrial RNA binding protein, putative	2	0	2	0	0	0	0
Cluster_1782	mannosyltransferase, putative	2	0	2	0	0	0	0
Cluster_5058	kinetoplast DNA-associated protein, putative	2	0	2	0	0	0	0
NO CLUSTERS	kinase, putative	2	0	2	0	1	0	1
Cluster_2785	hypoxanthine-guanine phosphoribosyltransferase, putative	2	0	2	0	0	0	0
Cluster_3024	hypothetical protein, conserved	2	0	2	0	0	0	0
Cluster_4154	hypothetical protein, conserved	2	0	2	0	0	0	0
Cluster_3055	hypothetical protein, conserved	2	0	2	0	0	0	0
Cluster_3386	hypothetical protein, conserved	2	0	2	0	0	0	0
Cluster_3617	hypothetical protein, conserved	2	0	2	0	0	0	0
Cluster_4656	hypothetical protein, conserved	2	0	2	0	0	0	0
Cluster_3090	hypothetical protein, conserved	2	0	2	0	0	0	0
Cluster_2230	hypothetical protein, conserved	2	0	2	0	0	0	0
Cluster_4517	hypothetical protein, conserved	2	0	2	0	0	0	0
Cluster_3866	hypothetical protein, conserved	2	0	2	0	0	0	0
Cluster_5318	hypothetical protein, conserved	2	0	2	0	0	0	0
Cluster_4541	hypothetical protein, conserved	2	0	2	0	0	0	0
Cluster_3835	hypothetical protein, conserved	2	0	2	0	0	0	0
Cluster_2067	hypothetical protein, conserved	2	0	2	0	0	0	0
Cluster_3621	hypothetical protein, conserved	2	0	2	0	0	0	0
Cluster_2633	hypothetical protein, conserved	2	0	2	0	0	0	0
Cluster_1882	hypothetical protein, conserved	2	0	2	0	0	0	0
Cluster_2231	hypothetical protein, conserved	2	0	2	0	0	0	0
Cluster_2698	hypothetical protein, conserved	2	0	2	0	0	0	0
Cluster_2834	hypothetical protein, conserved	2	0	2	0	0	0	0
Cluster_2886	hypothetical protein, conserved	2	0	2	0	0	0	0
Cluster_1319	hypothetical protein, conserved	2	0	2	0	0	0	0
Cluster_1184	hypothetical protein, conserved	2	0	2	0	0	0	0
Cluster_4663	hypothetical protein, conserved	2	0	2	0	0	0	0
Cluster_3816	hypothetical protein, conserved	2	0	2	0	0	0	0
Cluster_2453	hypothetical protein, conserved	2	0	2	0	0	0	0
Cluster_2553	hypothetical protein, conserved	2	0	2	0	0	0	0
Cluster_4136	hypothetical protein, conserved	2	0	2	0	0	0	0
Cluster_2365	hypothetical protein, conserved	2	0	2	0	0	0	0
Cluster_3613	hypothetical protein, conserved	2	0	2	0	0	0	0
Cluster_5327	hypothetical protein, conserved	2	0	2	0	0	0	0
Cluster_2779	hypothetical protein, conserved	2	0	2	0	0	0	0
Cluster_2617	hypothetical protein, conserved	2	0	2	0	0	0	0
Cluster_3435	hypothetical protein, conserved	2	0	2	0	0	0	0
Cluster_4761	hypothetical protein, conserved	2	0	2	0	0	0	0
Cluster_1656	hypothetical protein, conserved	2	0	2	0	0	0	0
Cluster_4606	hypothetical protein, conserved	2	0	2	0	0	0	0
Cluster_2060	hypothetical protein, conserved	2	0	2	0	0	0	0
Cluster_1715	hypothetical protein, conserved	2	0	2	0	0	0	0
Cluster_4181	hypothetical protein, conserved	2	0	2	0	0	0	0
Cluster_2109	hypothetical protein, conserved	2	0	2	0	0	0	0
Cluster_3851	hypothetical protein, conserved	2	0	2	0	0	0	0
Cluster_2082	hypothetical protein, conserved	2	0	2	0	0	0	0
Cluster_1491	hypothetical protein, conserved	2	0	2	0	0	0	0
Cluster_1904	hypothetical protein, conserved	2	0	2	0	0	0	0
Cluster_3457	hypothetical protein, conserved	2	0	2	0	0	0	0
Cluster_4059	hypothetical protein, conserved	2	0	2	0	0	0	0
Cluster_1330	hypothetical protein, conserved	2	0	2	0	0	0	0
Cluster_4039	hypothetical protein, conserved	2	0	2	0	0	0	0
Cluster_3429	hypothetical protein, conserved	2	0	2	0	0	0	0
Cluster_2092	hypothetical protein, conserved	2	0	2	0	0	0	0
Cluster_3106	hypothetical protein, conserved	2	0	2	0	0	0	0
Cluster_3539	hypothetical protein, conserved	2	0	2	0	0	0	0
Cluster_4798	hypothetical protein, conserved	2	0	2	0	0	0	0
Cluster_1242	hypothetical protein, conserved	2	0	2	0	0	0	0
Cluster_5087	hypothetical protein, conserved	2	0	2	0	0	0	0
Cluster_1393	hypothetical protein, conserved	2	0	2	0	0	0	0
Cluster_1673	hypothetical protein, conserved	2	0	2	0	0	0	0
Cluster_3498	hypothetical protein, conserved	2	0	2	0	0	0	0
Cluster_4650	hypothetical protein, conserved	2	0	2	0	0	0	0
Cluster_2538	hypothetical protein, conserved	2	0	2	0	0	0	0
Cluster_3630	hypothetical protein, conserved	2	0	2	0	0	0	0
Cluster_2406	hypothetical protein, conserved	2	0	2	0	0	0	0
Cluster_5328	hypothetical protein, conserved	2	0	2	0	0	0	0
Cluster_2086	hypothetical protein, conserved	2	0	2	0	0	0	0
Cluster_3364	hypothetical protein, conserved	2	0	2	0	0	0	0
Cluster_4979	hypothetical protein, conserved	2	0	2	0	0	0	0
Cluster_1831	hypothetical protein, conserved	2	0	2	0	0	0	0
Cluster_3957	hypothetical protein, conserved	2	0	2	0	0	0	0
Cluster_2450	hypothetical protein, conserved	2	0	2	0	0	0	0
Cluster_3120	hypothetical protein, conserved	2	0	2	0	0	0	0
Cluster_3075	hypothetical protein, conserved	2	0	2	0	0	0	0
Cluster_3663	hypothetical protein, conserved	2	0	2	0	0	0	0
Cluster_2627	hypothetical protein, conserved	2	0	2	0	0	0	0
Cluster_2266	hypothetical protein, conserved	2	0	2	0	0	0	0
Cluster_4745	hypothetical protein, conserved	2	0	2	0	0	0	0
Cluster_2947	hypothetical protein, conserved	2	0	2	0	0	0	0
Cluster_3795	hypothetical protein, conserved	2	0	2	0	0	0	0
Cluster_1522	hypothetical protein, conserved	2	0	2	0	0	0	0
Cluster_4027	hypothetical protein, conserved	2	0	2	0	0	0	0
Cluster_1391	hypothetical protein, conserved	2	0	2	0	0	0	0
Cluster_4985	hypothetical protein, conserved	2	0	2	0	0	0	0
Cluster_4552	hypothetical protein, conserved	2	0	2	0	0	0	0
Cluster_3499	hypothetical protein, conserved	2	0	2	0	0	0	0
Cluster_3697	hypothetical protein, conserved	2	0	2	0	0	0	0
Cluster_3399	hypothetical protein, conserved	2	0	2	0	0	0	0
Cluster_2139	hypothetical protein, conserved	2	0	2	0	0	0	0
Cluster_1190	hypothetical protein, conserved	2	0	2	0	0	0	0
Cluster_4599	hypothetical protein, conserved	2	0	2	0	0	0	0
Cluster_2447	hypothetical protein, conserved	2	0	2	0	0	0	0
Cluster_4011	hypothetical protein, conserved	2	0	2	0	0	0	0
Cluster_3225	hypothetical protein, conserved	2	0	2	0	0	0	0
Cluster_3196	hypothetical protein, conserved	2	0	2	0	0	0	0
Cluster_1340	hypothetical protein, conserved	2	0	2	0	0	0	0
Cluster_1692	hypothetical protein, conserved	2	0	2	0	0	0	0
Cluster_3486	hypothetical protein, conserved	2	0	2	0	0	0	0
Cluster_5266	hypothetical protein, conserved	2	0	2	0	0	0	0
Cluster_3962	hypothetical protein, conserved	2	0	2	0	0	0	0
Cluster_2059	hypothetical protein, conserved	2	0	2	0	0	0	0
Cluster_2219	hypothetical protein, conserved	2	0	2	0	0	0	0
Cluster_4337	hypothetical protein, conserved	2	0	2	0	0	0	0
Cluster_2691	hypothetical protein, conserved	2	0	2	0	0	0	0
Cluster_3198	hypothetical protein, conserved	2	0	2	0	0	0	0
Cluster_2678	hypothetical protein, conserved	2	0	2	0	0	0	0
Cluster_3982	hypothetical protein, conserved	2	0	2	0	0	0	0
Cluster_2204	hypothetical protein, conserved	2	0	2	0	0	0	0
Cluster_4189	hypothetical protein, conserved	2	0	2	0	0	0	0
Cluster_3947	hypothetical protein, conserved	2	0	2	0	0	0	0
Cluster_4118	hypothetical protein, conserved	2	0	2	0	0	0	0
Cluster_3136	hypothetical protein, conserved	2	0	2	0	0	0	0
Cluster_1873	hypothetical protein, conserved	2	0	2	0	0	0	0
Cluster_5192	hypothetical protein, conserved	2	0	2	0	0	0	0
Cluster_1706	hypothetical protein, conserved	2	0	2	0	0	0	0
Cluster_2264	hypothetical protein, conserved	2	0	2	0	0	0	0
Cluster_3643	hypothetical protein, conserved	2	0	2	0	0	0	0
Cluster_1311	hypothetical protein, conserved	2	0	2	0	0	0	0
Cluster_2900	hypothetical protein, conserved	2	0	2	0	0	0	0
Cluster_3818	hypothetical protein, conserved	2	0	2	0	0	0	0
Cluster_5295	hypothetical protein, conserved	2	0	2	0	0	0	0
Cluster_3193	hypothetical protein, conserved	2	0	2	0	0	0	0
Cluster_4220	hypothetical protein, conserved	2	0	2	0	0	0	0
Cluster_3824	hypothetical protein, conserved	2	0	2	0	0	0	0
Cluster_4916	hypothetical protein, conserved	2	0	2	0	0	0	0
Cluster_2065	hypothetical protein, conserved	2	0	2	0	0	0	0
Cluster_3722	hypothetical protein, conserved	2	0	2	0	0	0	0
Cluster_3580	hypothetical protein, conserved	2	0	2	0	0	0	0
Cluster_2021	hypothetical protein, conserved	2	0	2	0	0	0	0
Cluster_1411	hypothetical protein, conserved	2	0	2	0	0	0	0
Cluster_2205	hypothetical protein, conserved	2	0	2	0	0	0	0
Cluster_3792	hypothetical protein, conserved	2	0	2	0	0	0	0
Cluster_4305	hypothetical protein	2	0	2	0	0	0	0
Cluster_2695	hypothetical protein	2	0	2	0	0	0	0
Cluster_3529	hypothetical protein	2	0	2	0	0	0	0
Cluster_954	hypothetical protein	2	0	2	0	0	0	0
Cluster_5492	hypothetical protein	2	0	2	0	0	0	0
Cluster_4314	hypothetical protein	2	0	2	0	0	0	0
Cluster_3340	hypothetical protein	2	0	2	0	0	0	0
Cluster_2539	hypothetical protein	2	0	2	0	0	0	0
Cluster_5226	hypothetical protein	2	0	2	0	0	0	0
Cluster_4228	hypothetical protein	2	0	2	0	0	0	0
Cluster_2311	hypothetical protein	2	0	2	0	0	0	0
Cluster_2568	hslvu complex proteolytic subunit-like, putative; threonine peptidase, clan	2	0	2	0	0	0	0
Cluster_5489	histone H2B, putative	2	0	2	0	0	0	0
Cluster_2706	histone h1, putative	2	0	2	0	0	0	0
Cluster_3606	Golgi vesicular membrane trafficking protein, putative	2	0	2	0	0	0	0
NO CLUSTERS	glucose transporter, putative	2	0	2	0	0	0	0
Cluster_1026	fucose kinase, putative	2	0	2	0	0	0	0
MULTI CLUSTERS	expression site-associated gene (ESAG-like) protein, putative	2	0	2	0	0	0	0
Cluster_4086	exosome-associated protein 4, putative; 3' exoribonuclease, putative	2	0	2	0	0	0	0
Cluster_2675	dynein light chain, putative	2	0	2	0	0	0	0
Cluster_1743	dynein light chain, putative	2	0	2	0	0	0	0
Cluster_4905	DNA-directed RNA polymerase subunit, putative	2	0	2	0	0	0	0
Cluster_1660	DNA-directed RNA polymerase ii 8.2 Kd polypeptide, putative	2	0	2	0	0	0	0
Cluster_5739	DNA repair protein BRCA2, putative	2	0	2	0	1	0	1
Cluster_3536	cytosolic malate dehydrogenase, putative	2	0	2	0	0	0	0
Cluster_3116	cytochrome c oxidase copper chaperone, putative	2	0	2	0	0	0	0
Cluster_3807	chaperone DnaJ protein, putative	2	0	2	0	0	0	0
Cluster_1298	arginine kinase; ATP-guanidine phosphotransferase	2	0	2	0	0	0	0
NO CLUSTERS	anaphase promoting complex subunit protein, putative	2	0	2	0	0	0	0
Cluster_1008	40S ribosomal protein S27, putative	2	0	2	0	0	0	0
Cluster_2708	(H+)-ATPase G subunit, putative	2	0	2	0	0	0	0
Cluster_5413	zinc-finger multi-pass transmembrane protein, putative	2	1	1	1	0	0	0
Cluster_3633	zinc finger protein, putative	2	1	1	1	0	0	0
Cluster_3541	zinc finger protein, putative	2	1	1	1	0	0	0
NO CLUSTERS	zinc finger protein ZFP1	2	1	1	1	0	0	0
Cluster_2655	vacuolar protein sorting-associated protein-like, putative	2	1	1	1	0	0	0
Cluster_1970	urocanate hydratase, putative	2	1	1	1	0	0	0
Cluster_3315	UDP-glucuronic acid/UDP-N-acetylgalactosamine transporter, putative	2	1	1	1	0	0	0
Cluster_1090	ubiquitin-protein ligase, putative	2	1	1	1	0	0	0
Cluster_3197	ubiquitin-like protein, putative	2	1	1	1	0	0	0
Cluster_3058	ubiquitin-conjugating enzyme E2, putative	2	1	1	1	0	0	0
Cluster_3038	ubiquitin ligase, putative	2	1	1	1	0	0	0
Cluster_3473	ubiquitin hydrolase, putative; cysteine peptidase, Clan CA, family C19	2	1	1	1	0	0	0
Cluster_3762	ubiquitin hydrolase, putative; cysteine peptidase, Clan CA, family C19	2	1	1	1	0	0	0
Cluster_4757	ubiquitin fusion degradation protein 2, putative; ubiquitin conjugation	2	1	1	1	0	0	0
Cluster_1200	ubiquitin carboxyl-terminal hydrolase, putative; cysteine peptidase, Clan	2	1	1	1	0	0	0
Cluster_4730	ubiqitin hydrolase, putative; cysteine peptidase, Clan CA, family C19	2	1	1	1	0	0	0
Cluster_2845	U3 snoRNA-associated protein UTP11, putative	2	1	1	1	0	0	0
Cluster_4645	U1 small nuclear ribonucleoprotein, putative	2	1	1	1	0	0	0
Cluster_3036	tyrosyl-DNA phosphodiesterase (Tdp1), putative	2	1	1	1	0	0	0
Cluster_1504	tyrosine phosphatase, putative	2	1	1	1	0	0	0
Cluster_6914	tRNA pseudouridine synthase A-like protein, putative	2	1	1	1	1	0	1
Cluster_1202	tRNA exportin, putative	2	1	1	1	0	0	0
Cluster_5166	tricarboxylate carrier, putative	2	1	1	1	0	0	0
Cluster_2588	transporter, putative	2	1	1	1	0	0	0
Cluster_1235	transporter, putative	2	1	1	1	0	0	0
Cluster_658	translation initiation factor eIF2B delta subunit, putative	2	1	1	1	0	0	0
Cluster_3953	transcription elongation factor, putative	2	1	1	1	0	0	0
Cluster_1358	transaldolase, putative	2	1	1	1	0	0	0
Cluster_4042	TPR-repeat protein, putative	2	1	1	1	0	0	0
Cluster_3109	thymidylate kinase, putative	2	1	1	1	0	0	0
Cluster_955	thioredoxin, putative	2	1	1	1	0	0	0
Cluster_4968	thioredoxin, putative	2	1	1	1	0	0	0
Cluster_1318	thiol-dependent reductase 1, putative; thiol transferase, putative	2	1	1	1	0	0	0
Cluster_5033	telomerase reverse transcriptase, putative	2	1	1	1	0	0	0
Cluster_1564	tartrate-resistant acid phosphatase type 5 precursor, putative; tartrateresistant	2	1	1	1	0	0	0
Cluster_4037	syntaxin, putative	2	1	1	1	0	0	0
Cluster_4210	syntaxin, putative	2	1	1	1	0	0	0
Cluster_5125	synaptobrevin-type transport protein, putative	2	1	1	1	0	0	0
NO CLUSTERS	surface protein TolT, putative	2	1	1	1	0	0	0
Cluster_1309	SUMO1/Ulp2, putative; cysteine peptidase, Clan CA, family C48	2	1	1	1	0	0	0
Cluster_1554	splicing factor TSR1, putative	2	1	1	1	0	0	0
Cluster_4373	SPFH domain / Band 7 family protein, putative	2	1	1	1	0	0	0
Cluster_2275	small GTP-binding protein RAB6, putative	2	1	1	1	0	0	0
Cluster_4647	small GTP-binding protein Rab18, putative	2	1	1	1	0	0	0
Cluster_2670	serine/threonine protein phosphatase, putative	2	1	1	1	0	0	0
Cluster_1380	RNA-editing complex protein MP81, putative	2	1	1	1	0	0	0
Cluster_3283	RNA-binding protein, putative	2	1	1	1	0	0	0
Cluster_3101	RNA-binding protein, putative	2	1	1	1	0	0	0
Cluster_4102	RNA-binding protein, putative	2	1	1	1	0	0	0
Cluster_1208	RNA-binding protein, putative	2	1	1	1	0	0	0
Cluster_4711	RNA-binding protein, putative	2	1	1	1	0	0	0
Cluster_3121	RNA-binding protein 6, putative	2	1	1	1	0	0	0
Cluster_5414	RNA-binding protein 5, putative	2	1	1	1	0	0	0
Cluster_1209	RNA-binding protein 4, putative	2	1	1	1	0	0	0
Cluster_4829	RNA pseudouridylate synthase, putative	2	1	1	1	0	0	0
Cluster_5123	RNA polymerase III C11 subunit, putative	2	1	1	1	0	0	0
Cluster_1498	ribosomal RNA processing protein 41B, putative; 3' exoribonuclease	2	1	1	1	0	0	0
Cluster_1381	ribosomal RNA methyltransferase, putative	2	1	1	1	0	0	0
Cluster_4034	ribosomal protein L3 mitochondrial, putative	2	1	1	1	0	0	0
Cluster_3740	ribosomal protein L2, putative	2	1	1	1	0	0	0
Cluster_2000	ribonucleoside-diphosphate reductase large chain, putative	2	1	1	1	0	0	0
Cluster_1273	ribonuclease L inhibitor, putative; ATP-binding cassette sub-family E	2	1	1	1	0	0	0
Cluster_3205	recombination initiation protein NBS1, putative	2	1	1	1	0	0	0
Cluster_4924	ras-related protein rab, putative	2	1	1	1	0	0	0
Cluster_2294	ras-related GTP-binding protein, putative	2	1	1	1	0	0	0
Cluster_2451	pyruvate dehydrogenase (lipoamide) kinase, putative	2	1	1	1	0	0	0
Cluster_3422	pyrroline-5-carboxylate reductase, putative	2	1	1	1	0	0	0
Cluster_3056	pyroglutamyl-peptidase I (PGP), putative; cysteine peptidase, Clan CF	2	1	1	1	0	0	0
Cluster_3255	pumilio-repeat, RNA-binding protein, putative	2	1	1	1	0	0	0
Cluster_1468	pterin-4-alpha-carbinolamine dehydratase, putative	2	1	1	1	0	0	0
Cluster_1433	pseudouridylate synthase I, putative	2	1	1	1	0	0	0
Cluster_3695	pseudouridine synthase A-like protein, putative	2	1	1	1	0	0	0
Cluster_1602	protein-L-isoaspartate O-methyltransferase, putative	2	1	1	1	0	0	0
Cluster_2950	protein phosphatase 2C, putative	2	1	1	1	0	0	0
Cluster_1296	protein phosphatase 2A regulatory subunit, putative	2	1	1	1	0	0	0
Cluster_2799	protein kinase-like protein, putative	2	1	1	1	0	0	0
Cluster_4307	protein kinase, putative	2	1	1	1	0	0	0
Cluster_4444	protein kinase, putative	2	1	1	1	0	0	0
Cluster_1646	protein kinase, putative	2	1	1	1	0	0	0
Cluster_2717	protein kinase, putative	2	1	1	1	0	0	0
Cluster_5007	protein kinase, putative	2	1	1	1	0	0	0
Cluster_5174	protein kinase, putative	2	1	1	1	0	0	0
Cluster_2037	protein kinase, putative	2	1	1	1	0	0	0
Cluster_3696	protein kinase, putative	2	1	1	1	0	0	0
Cluster_4709	protein kinase, putative	2	1	1	1	0	0	0
Cluster_5572	protein kinase ck2 regulatory subunit, putative	2	1	1	1	1	0	1
Cluster_1285	protein disulfide isomerase, putative	2	1	1	1	0	0	0
Cluster_4301	protein disulfide isomerase, putative	2	1	1	1	0	0	0
Cluster_4972	proteasome regulatory non-ATPase subunit 8, putative; 26S proteasome	2	1	1	1	0	0	0
Cluster_1378	proteasome regulatory non-ATPase subunit 6, putative	2	1	1	1	0	0	0
Cluster_895	proteasome alpha 1 subunit, putative	2	1	1	1	0	0	0
Cluster_2478	pre-mRNA splicing factor, putative	2	1	1	1	0	0	0
Cluster_3440	prefoldin, putative	2	1	1	1	0	0	0
Cluster_2490	polyprenyl synthase, putative	2	1	1	1	0	0	0
Cluster_1760	plectin-like protein, putative	2	1	1	1	0	0	0
Cluster_4120	phosphomevalonate kinase-like protein, putative	2	1	1	1	0	0	0
Cluster_3249	phospholipid:diacylglycerol acyltransferase, putative	2	1	1	1	0	0	0
Cluster_5685	phosphoinositide-specific phospholipase C, putative	2	1	1	1	1	0	1
Cluster_1661	phosphoglycerate mutase-like protein, putative	2	1	1	1	0	0	0
Cluster_4212	phosphatidylinositol-4-phosphate 5-kinase-like protein, putative	2	1	1	1	0	0	0
Cluster_2763	phosphatidylinositol kinase, putative	2	1	1	1	0	0	0
Cluster_1183	phosphatidylinositol kinase domain protein, putative	2	1	1	1	0	0	0
Cluster_2512	phosphatidylinositol 3-related kinase, putative	2	1	1	1	0	0	0
Cluster_3485	phosphatidylcholine:ceramide cholinephosphotransferase 2, putative	2	1	1	1	0	0	0
Cluster_2391	phenylalanyl-tRNA synthetase, putative	2	1	1	1	0	0	0
Cluster_1994	peroxin 14, putative	2	1	1	1	0	0	0
Cluster_3130	peptidyl-prolyl cis-trans isomerase NIMA-interacting 4, putative	2	1	1	1	0	0	0
Cluster_4964	peptide methionine sulfoxide reductase, putative; peptide Met(O	2	1	1	1	0	0	0
Cluster_1126	paraflagellar rod component Par4, putative	2	1	1	1	0	0	0
Cluster_4766	p22 protein precursor, putative	2	1	1	1	0	0	0
Cluster_5431	oxidoreductase-like protein, putative	2	1	1	1	0	0	0
Cluster_3778	oxidoreductase-like protein, putative	2	1	1	1	0	0	0
Cluster_4634	oligomeric golgi complex component 8, putative	2	1	1	1	0	0	0
Cluster_2405	O-6 methyl-guanine alkyl transferase, putative	2	1	1	1	0	0	0
NO CLUSTERS	NUP-1 protein, putative	2	1	1	1	1	1	0
Cluster_5111	NUDIX hydrolase, putative	2	1	1	1	0	0	0
Cluster_1432	nucleotide-binding protein, putative	2	1	1	1	0	0	0
Cluster_2752	nucleoporin (NUP54/57), putative	2	1	1	1	0	0	0
Cluster_3271	NADH-cytochrome B5 reductase, putative	2	1	1	1	0	0	0
Cluster_2235	N-acetyltransferase, putative	2	1	1	1	0	0	0
Cluster_992	mitochondrial structure specific endonuclease I (SSE-1), putative	2	1	1	1	0	0	0
Cluster_1233	minichromosome maintenance (MCM) complex subunit, putative	2	1	1	1	0	0	0
Cluster_2035	methionine aminopeptidase, putative; metallo-peptidase, clan MG, family	2	1	1	1	0	0	0
Cluster_2177	metallo-beta-lactamase-like protein, putative	2	1	1	1	0	0	0
Cluster_4135	metallo-beta-lactamase superfamily, putative	2	1	1	1	0	0	0
Cluster_4609	leucine-rich repeat protein, putative	2	1	1	1	0	0	0
Cluster_3888	leucine-rich repeat protein (LRRP), putative	2	1	1	1	0	0	0
Cluster_5389	kinetoplast DNA-associated protein, putative	2	1	1	1	0	0	0
Cluster_2631	kinesin, putative	2	1	1	1	0	0	0
Cluster_2653	kinesin, putative	2	1	1	1	0	0	0
Cluster_2047	isoleucyl-tRNA synthetase, putative	2	1	1	1	0	0	0
Cluster_3044	intraflagellar transport protein IFT88, putative	2	1	1	1	0	0	0
Cluster_2496	intraflagellar transport protein component, putative	2	1	1	1	0	0	0
Cluster_2603	inositol-1,4,5-trisphosphate (IP3) 5-phosphatase, putative	2	1	1	1	0	0	0
Cluster_2136	inositol polyphosphate kinase-like protein, putative	2	1	1	1	0	0	0
Cluster_4776	importin alpha, putative	2	1	1	1	0	0	0
Cluster_5022	hypothetical protein, conserved; transportin2-like protein, putative	2	1	1	1	0	0	0
Cluster_2710	hypothetical protein, conserved; SLA/LP autoantigen-like protein	2	1	1	1	0	0	0
Cluster_5051	hypothetical protein, conserved	2	1	1	1	0	0	0
Cluster_3683	hypothetical protein, conserved	2	1	1	1	0	0	0
Cluster_4108	hypothetical protein, conserved	2	1	1	1	0	0	0
Cluster_3710	hypothetical protein, conserved	2	1	1	1	0	0	0
Cluster_1281	hypothetical protein, conserved	2	1	1	1	0	0	0
Cluster_4054	hypothetical protein, conserved	2	1	1	1	0	0	0
Cluster_3110	hypothetical protein, conserved	2	1	1	1	0	0	0
Cluster_3841	hypothetical protein, conserved	2	1	1	1	0	0	0
Cluster_3767	hypothetical protein, conserved	2	1	1	1	0	0	0
Cluster_4209	hypothetical protein, conserved	2	1	1	1	0	0	0
Cluster_4274	hypothetical protein, conserved	2	1	1	1	0	0	0
Cluster_1400	hypothetical protein, conserved	2	1	1	1	0	0	0
Cluster_2133	hypothetical protein, conserved	2	1	1	1	0	0	0
Cluster_1193	hypothetical protein, conserved	2	1	1	1	0	0	0
Cluster_4749	hypothetical protein, conserved	2	1	1	1	0	0	0
Cluster_5386	hypothetical protein, conserved	2	1	1	1	0	0	0
Cluster_3717	hypothetical protein, conserved	2	1	1	1	0	0	0
Cluster_1655	hypothetical protein, conserved	2	1	1	1	0	0	0
Cluster_2660	hypothetical protein, conserved	2	1	1	1	0	0	0
Cluster_4622	hypothetical protein, conserved	2	1	1	1	0	0	0
Cluster_1423	hypothetical protein, conserved	2	1	1	1	0	0	0
Cluster_1802	hypothetical protein, conserved	2	1	1	1	0	0	0
Cluster_1164	hypothetical protein, conserved	2	1	1	1	0	0	0
Cluster_5128	hypothetical protein, conserved	2	1	1	1	0	0	0
Cluster_5018	hypothetical protein, conserved	2	1	1	1	0	0	0
Cluster_3886	hypothetical protein, conserved	2	1	1	1	0	0	0
Cluster_2773	hypothetical protein, conserved	2	1	1	1	0	0	0
Cluster_2090	hypothetical protein, conserved	2	1	1	1	0	0	0
Cluster_1822	hypothetical protein, conserved	2	1	1	1	0	0	0
Cluster_4363	hypothetical protein, conserved	2	1	1	1	0	0	0
Cluster_2313	hypothetical protein, conserved	2	1	1	1	0	0	0
Cluster_2872	hypothetical protein, conserved	2	1	1	1	0	0	0
Cluster_5115	hypothetical protein, conserved	2	1	1	1	0	0	0
Cluster_4232	hypothetical protein, conserved	2	1	1	1	0	0	0
Cluster_4491	hypothetical protein, conserved	2	1	1	1	0	0	0
Cluster_4837	hypothetical protein, conserved	2	1	1	1	0	0	0
Cluster_1817	hypothetical protein, conserved	2	1	1	1	0	0	0
Cluster_3156	hypothetical protein, conserved	2	1	1	1	0	0	0
Cluster_2411	hypothetical protein, conserved	2	1	1	1	0	0	0
Cluster_4507	hypothetical protein, conserved	2	1	1	1	0	0	0
Cluster_5198	hypothetical protein, conserved	2	1	1	1	0	0	0
Cluster_5475	hypothetical protein, conserved	2	1	1	1	0	0	0
Cluster_4239	hypothetical protein, conserved	2	1	1	1	0	0	0
Cluster_3102	hypothetical protein, conserved	2	1	1	1	0	0	0
Cluster_4698	hypothetical protein, conserved	2	1	1	1	0	0	0
Cluster_3641	hypothetical protein, conserved	2	1	1	1	0	0	0
Cluster_2735	hypothetical protein, conserved	2	1	1	1	0	0	0
Cluster_1858	hypothetical protein, conserved	2	1	1	1	0	0	0
Cluster_2606	hypothetical protein, conserved	2	1	1	1	0	0	0
Cluster_3809	hypothetical protein, conserved	2	1	1	1	0	0	0
Cluster_852	hypothetical protein, conserved	2	1	1	1	0	0	0
Cluster_4706	hypothetical protein, conserved	2	1	1	1	0	0	0
Cluster_5003	hypothetical protein, conserved	2	1	1	1	0	0	0
Cluster_1559	hypothetical protein, conserved	2	1	1	1	0	0	0
Cluster_1506	hypothetical protein, conserved	2	1	1	1	0	0	0
Cluster_3352	hypothetical protein, conserved	2	1	1	1	0	0	0
Cluster_2444	hypothetical protein, conserved	2	1	1	1	0	0	0
Cluster_1231	hypothetical protein, conserved	2	1	1	1	0	0	0
Cluster_4056	hypothetical protein, conserved	2	1	1	1	0	0	0
Cluster_4031	hypothetical protein, conserved	2	1	1	1	0	0	0
Cluster_3469	hypothetical protein, conserved	2	1	1	1	0	0	0
Cluster_5103	hypothetical protein, conserved	2	1	1	1	0	0	0
Cluster_4450	hypothetical protein, conserved	2	1	1	1	0	0	0
Cluster_5325	hypothetical protein, conserved	2	1	1	1	0	0	0
Cluster_4445	hypothetical protein, conserved	2	1	1	1	0	0	0
Cluster_3978	hypothetical protein, conserved	2	1	1	1	0	0	0
Cluster_2145	hypothetical protein, conserved	2	1	1	1	0	0	0
Cluster_3968	hypothetical protein, conserved	2	1	1	1	0	0	0
Cluster_4693	hypothetical protein, conserved	2	1	1	1	0	0	0
Cluster_3396	hypothetical protein, conserved	2	1	1	1	0	0	0
Cluster_1768	hypothetical protein, conserved	2	1	1	1	0	0	0
Cluster_3132	hypothetical protein, conserved	2	1	1	1	0	0	0
Cluster_1246	hypothetical protein, conserved	2	1	1	1	0	0	0
Cluster_4783	hypothetical protein, conserved	2	1	1	1	0	0	0
Cluster_2793	hypothetical protein, conserved	2	1	1	1	0	0	0
Cluster_4572	hypothetical protein, conserved	2	1	1	1	0	0	0
Cluster_3265	hypothetical protein, conserved	2	1	1	1	0	0	0
Cluster_4828	hypothetical protein, conserved	2	1	1	1	0	0	0
Cluster_4930	hypothetical protein, conserved	2	1	1	1	0	0	0
Cluster_2818	hypothetical protein, conserved	2	1	1	1	0	0	0
Cluster_4540	hypothetical protein, conserved	2	1	1	1	0	0	0
Cluster_4741	hypothetical protein, conserved	2	1	1	1	0	0	0
Cluster_1328	hypothetical protein, conserved	2	1	1	1	0	0	0
Cluster_2523	hypothetical protein, conserved	2	1	1	1	0	0	0
Cluster_1485	hypothetical protein, conserved	2	1	1	1	0	0	0
Cluster_3971	hypothetical protein, conserved	2	1	1	1	0	0	0
Cluster_4643	hypothetical protein, conserved	2	1	1	1	0	0	0
Cluster_2638	hypothetical protein, conserved	2	1	1	1	0	0	0
Cluster_4193	hypothetical protein, conserved	2	1	1	1	0	0	0
Cluster_4249	hypothetical protein, conserved	2	1	1	1	0	0	0
Cluster_5268	hypothetical protein, conserved	2	1	1	1	0	0	0
Cluster_4848	hypothetical protein, conserved	2	1	1	1	0	0	0
Cluster_2770	hypothetical protein, conserved	2	1	1	1	0	0	0
Cluster_3624	hypothetical protein, conserved	2	1	1	1	0	0	0
Cluster_2854	hypothetical protein, conserved	2	1	1	1	0	0	0
Cluster_2099	hypothetical protein, conserved	2	1	1	1	0	0	0
Cluster_2024	hypothetical protein, conserved	2	1	1	1	0	0	0
Cluster_1365	hypothetical protein, conserved	2	1	1	1	0	0	0
Cluster_4349	hypothetical protein, conserved	2	1	1	1	0	0	0
Cluster_4712	hypothetical protein, conserved	2	1	1	1	0	0	0
Cluster_3235	hypothetical protein, conserved	2	1	1	1	0	0	0
Cluster_1386	hypothetical protein, conserved	2	1	1	1	0	0	0
Cluster_1462	hypothetical protein, conserved	2	1	1	1	0	0	0
Cluster_2282	hypothetical protein, conserved	2	1	1	1	0	0	0
Cluster_691	hypothetical protein, conserved	2	1	1	1	0	0	0
Cluster_4686	hypothetical protein, conserved	2	1	1	1	0	0	0
Cluster_1569	hypothetical protein, conserved	2	1	1	1	0	0	0
Cluster_3359	hypothetical protein, conserved	2	1	1	1	0	0	0
Cluster_4317	hypothetical protein, conserved	2	1	1	1	0	0	0
Cluster_3152	hypothetical protein, conserved	2	1	1	1	0	0	0
Cluster_5090	hypothetical protein, conserved	2	1	1	1	0	0	0
Cluster_2455	hypothetical protein, conserved	2	1	1	1	0	0	0
Cluster_909	hypothetical protein, conserved	2	1	1	1	0	0	0
Cluster_4898	hypothetical protein, conserved	2	1	1	1	0	0	0
Cluster_2833	hypothetical protein, conserved	2	1	1	1	0	0	0
Cluster_4072	hypothetical protein, conserved	2	1	1	1	0	0	0
Cluster_1747	hypothetical protein, conserved	2	1	1	1	0	0	0
Cluster_2573	hypothetical protein, conserved	2	1	1	1	0	0	0
Cluster_3931	hypothetical protein, conserved	2	1	1	1	0	0	0
Cluster_5042	hypothetical protein, conserved	2	1	1	1	0	0	0
Cluster_4183	hypothetical protein, conserved	2	1	1	1	0	0	0
Cluster_4215	hypothetical protein, conserved	2	1	1	1	0	0	0
Cluster_5283	hypothetical protein, conserved	2	1	1	1	0	0	0
Cluster_1513	hypothetical protein, conserved	2	1	1	1	0	0	0
Cluster_2070	hypothetical protein, conserved	2	1	1	1	0	0	0
Cluster_4038	hypothetical protein, conserved	2	1	1	1	0	0	0
Cluster_3588	hypothetical protein, conserved	2	1	1	1	0	0	0
Cluster_5261	hypothetical protein, conserved	2	1	1	1	0	0	0
Cluster_3169	hypothetical protein, conserved	2	1	1	1	0	0	0
Cluster_2400	hypothetical protein, conserved	2	1	1	1	0	0	0
Cluster_1510	hypothetical protein, conserved	2	1	1	1	0	0	0
Cluster_1753	hypothetical protein, conserved	2	1	1	1	0	0	0
Cluster_4424	hypothetical protein, conserved	2	1	1	1	0	0	0
Cluster_3371	hypothetical protein, conserved	2	1	1	1	0	0	0
Cluster_2569	hypothetical protein, conserved	2	1	1	1	0	0	0
Cluster_5034	hypothetical protein, conserved	2	1	1	1	0	0	0
Cluster_1977	hypothetical protein, conserved	2	1	1	1	0	0	0
Cluster_3923	hypothetical protein, conserved	2	1	1	1	0	0	0
Cluster_5461	hypothetical protein, conserved	2	1	1	1	0	0	0
Cluster_3871	hypothetical protein, conserved	2	1	1	1	0	0	0
Cluster_4953	hypothetical protein, conserved	2	1	1	1	0	0	0
Cluster_3704	hypothetical protein, conserved	2	1	1	1	0	0	0
Cluster_1875	hypothetical protein, conserved	2	1	1	1	0	0	0
Cluster_2820	hypothetical protein, conserved	2	1	1	1	0	0	0
Cluster_2383	hypothetical protein, conserved	2	1	1	1	0	0	0
Cluster_1305	hypothetical protein, conserved	2	1	1	1	0	0	0
Cluster_1225	hypothetical protein, conserved	2	1	1	1	0	0	0
Cluster_2220	hypothetical protein, conserved	2	1	1	1	0	0	0
Cluster_2732	hypothetical protein, conserved	2	1	1	1	0	0	0
Cluster_3404	hypothetical protein, conserved	2	1	1	1	0	0	0
Cluster_3595	hypothetical protein, conserved	2	1	1	1	0	0	0
Cluster_4758	hypothetical protein, conserved	2	1	1	1	0	0	0
Cluster_2577	hypothetical protein, conserved	2	1	1	1	0	0	0
Cluster_4726	hypothetical protein, conserved	2	1	1	1	0	0	0
Cluster_4462	hypothetical protein, conserved	2	1	1	1	0	0	0
Cluster_5293	hypothetical protein, conserved	2	1	1	1	0	0	0
Cluster_4684	hypothetical protein, conserved	2	1	1	1	0	0	0
Cluster_2993	hypothetical protein, conserved	2	1	1	1	0	0	0
Cluster_2080	hypothetical protein, conserved	2	1	1	1	0	0	0
Cluster_1797	hypothetical protein, conserved	2	1	1	1	0	0	0
Cluster_2863	hypothetical protein, conserved	2	1	1	1	0	0	0
Cluster_3844	hypothetical protein, conserved	2	1	1	1	0	0	0
Cluster_1258	hypothetical protein, conserved	2	1	1	1	0	0	0
Cluster_5185	hypothetical protein, conserved	2	1	1	1	0	0	0
Cluster_2171	hypothetical protein, conserved	2	1	1	1	0	0	0
Cluster_3076	hypothetical protein, conserved	2	1	1	1	0	0	0
Cluster_5494	hypothetical protein, conserved	2	1	1	1	0	0	0
Cluster_4780	hypothetical protein, conserved	2	1	1	1	0	0	0
Cluster_4306	hypothetical protein, conserved	2	1	1	1	0	0	0
Cluster_3602	hypothetical protein, conserved	2	1	1	1	0	0	0
Cluster_4566	hypothetical protein, conserved	2	1	1	1	0	0	0
Cluster_2805	hypothetical protein, conserved	2	1	1	1	0	0	0
Cluster_4630	hypothetical protein, conserved	2	1	1	1	0	0	0
Cluster_5466	hypothetical protein, conserved	2	1	1	1	0	0	0
Cluster_2848	hypothetical protein, conserved	2	1	1	1	0	0	0
Cluster_4312	hypothetical protein, conserved	2	1	1	1	0	0	0
Cluster_3531	hypothetical protein, conserved	2	1	1	1	0	0	0
Cluster_4472	hypothetical protein, conserved	2	1	1	1	0	0	0
Cluster_1678	hypothetical protein, conserved	2	1	1	1	0	0	0
Cluster_4592	hypothetical protein, conserved	2	1	1	1	0	0	0
Cluster_5212	hypothetical protein, conserved	2	1	1	1	0	0	0
Cluster_5277	hypothetical protein, conserved	2	1	1	1	0	0	0
Cluster_4506	hypothetical protein, conserved	2	1	1	1	0	0	0
Cluster_4594	hypothetical protein, conserved	2	1	1	1	0	0	0
Cluster_4619	hypothetical protein, conserved	2	1	1	1	0	0	0
Cluster_2505	hypothetical protein, conserved	2	1	1	1	0	0	0
Cluster_2466	hypothetical protein, conserved	2	1	1	1	0	0	0
Cluster_2636	hypothetical protein, conserved	2	1	1	1	0	0	0
Cluster_4838	hypothetical protein, conserved	2	1	1	1	0	0	0
Cluster_5407	hypothetical protein, conserved	2	1	1	1	0	0	0
Cluster_3936	hypothetical protein, conserved	2	1	1	1	0	0	0
Cluster_5351	hypothetical protein, conserved	2	1	1	1	0	0	0
Cluster_4959	hypothetical protein, conserved	2	1	1	1	0	0	0
Cluster_1585	hypothetical protein, conserved	2	1	1	1	0	0	0
Cluster_1731	hypothetical protein, conserved	2	1	1	1	0	0	0
Cluster_5372	hypothetical protein, conserved	2	1	1	1	0	0	0
Cluster_2515	hypothetical protein, conserved	2	1	1	1	0	0	0
Cluster_4017	hypothetical protein, conserved	2	1	1	1	0	0	0
Cluster_5454	hypothetical protein, conserved	2	1	1	1	0	0	0
Cluster_5415	hypothetical protein, conserved	2	1	1	1	0	0	0
Cluster_2709	hypothetical protein, conserved	2	1	1	1	0	0	0
Cluster_2937	hypothetical protein, conserved	2	1	1	1	0	0	0
Cluster_1857	hypothetical protein, conserved	2	1	1	1	0	0	0
Cluster_4942	hypothetical protein, conserved	2	1	1	1	0	0	0
Cluster_3513	hypothetical protein, conserved	2	1	1	1	0	0	0
Cluster_4372	hypothetical protein, conserved	2	1	1	1	0	0	0
Cluster_3202	hypothetical protein, conserved	2	1	1	1	0	0	0
Cluster_4938	hypothetical protein, conserved	2	1	1	1	0	0	0
Cluster_1611	hypothetical protein, conserved	2	1	1	1	0	0	0
Cluster_2048	hypothetical protein, conserved	2	1	1	1	0	0	0
Cluster_3636	hypothetical protein, conserved	2	1	1	1	0	0	0
Cluster_2244	hypothetical protein, conserved	2	1	1	1	0	0	0
Cluster_1667	hypothetical protein, conserved	2	1	1	1	0	0	0
Cluster_1350	hypothetical protein, conserved	2	1	1	1	0	0	0
Cluster_5028	hypothetical protein, conserved	2	1	1	1	0	0	0
Cluster_3610	hypothetical protein, conserved	2	1	1	1	0	0	0
Cluster_1717	hypothetical protein, conserved	2	1	1	1	0	0	0
Cluster_4001	hypothetical protein, conserved	2	1	1	1	0	0	0
Cluster_4208	hypothetical protein, conserved	2	1	1	1	0	0	0
Cluster_1696	hypothetical protein, conserved	2	1	1	1	0	0	0
Cluster_3891	hypothetical protein, conserved	2	1	1	1	0	0	0
Cluster_5447	hypothetical protein, conserved	2	1	1	1	0	0	0
Cluster_2759	hypothetical protein, conserved	2	1	1	1	0	0	0
Cluster_2841	hypothetical protein, conserved	2	1	1	1	0	0	0
Cluster_5436	hypothetical protein, conserved	2	1	1	1	0	0	0
Cluster_2089	hypothetical protein, conserved	2	1	1	1	0	0	0
Cluster_1262	hypothetical protein, conserved	2	1	1	1	0	0	0
Cluster_4397	hypothetical protein, conserved	2	1	1	1	0	0	0
Cluster_3173	hypothetical protein, conserved	2	1	1	1	0	0	0
Cluster_3814	hypothetical protein, conserved	2	1	1	1	0	0	0
Cluster_4751	hypothetical protein, conserved	2	1	1	1	0	0	0
Cluster_5032	hypothetical protein, conserved	2	1	1	1	0	0	0
Cluster_4459	hypothetical protein, conserved	2	1	1	1	0	0	0
Cluster_3230	hypothetical protein, conserved	2	1	1	1	0	0	0
Cluster_5428	hypothetical protein, conserved	2	1	1	1	0	0	0
Cluster_3734	hypothetical protein, conserved	2	1	1	1	0	0	0
Cluster_1654	hypothetical protein, conserved	2	1	1	1	0	0	0
Cluster_2894	hypothetical protein, conserved	2	1	1	1	0	0	0
Cluster_3874	hypothetical protein, conserved	2	1	1	1	0	0	0
Cluster_2855	hypothetical protein, conserved	2	1	1	1	0	0	0
Cluster_2772	hypothetical protein, conserved	2	1	1	1	0	0	0
Cluster_1339	hypothetical protein, conserved	2	1	1	1	0	0	0
Cluster_4496	hypothetical protein, conserved	2	1	1	1	0	0	0
Cluster_1351	hypothetical protein, conserved	2	1	1	1	0	0	0
Cluster_5279	hypothetical protein, conserved	2	1	1	1	0	0	0
Cluster_2938	hypothetical protein, conserved	2	1	1	1	0	0	0
Cluster_4016	hypothetical protein, conserved	2	1	1	1	0	0	0
Cluster_4827	hypothetical protein, conserved	2	1	1	1	0	0	0
Cluster_3849	hypothetical protein, conserved	2	1	1	1	0	0	0
Cluster_1697	hypothetical protein, conserved	2	1	1	1	0	0	0
Cluster_4963	hypothetical protein, conserved	2	1	1	1	0	0	0
Cluster_3153	hypothetical protein, conserved	2	1	1	1	0	0	0
Cluster_3766	hypothetical protein, conserved	2	1	1	1	0	0	0
Cluster_4704	hypothetical protein, conserved	2	1	1	1	0	0	0
Cluster_5019	hypothetical protein, conserved	2	1	1	1	0	0	0
Cluster_1561	hypothetical protein, conserved	2	1	1	1	0	0	0
Cluster_4699	hypothetical protein, conserved	2	1	1	1	0	0	0
Cluster_3893	hypothetical protein, conserved	2	1	1	1	0	0	0
Cluster_3195	hypothetical protein, conserved	2	1	1	1	0	0	0
Cluster_3899	hypothetical protein, conserved	2	1	1	1	0	0	0
Cluster_1662	hypothetical protein, conserved	2	1	1	1	0	0	0
Cluster_1332	hypothetical protein, conserved	2	1	1	1	0	0	0
Cluster_4304	hypothetical protein, conserved	2	1	1	1	0	0	0
Cluster_2868	hypothetical protein, conserved	2	1	1	1	0	0	0
Cluster_4537	hypothetical protein, conserved	2	1	1	1	0	0	0
Cluster_4316	hypothetical protein, conserved	2	1	1	1	0	0	0
Cluster_5345	hypothetical protein, conserved	2	1	1	1	0	0	0
Cluster_5214	hypothetical protein, conserved	2	1	1	1	0	0	0
Cluster_2738	hypothetical protein, conserved	2	1	1	1	0	0	0
Cluster_5335	hypothetical protein, conserved	2	1	1	1	0	0	0
Cluster_1440	hypothetical protein, conserved	2	1	1	1	0	0	0
Cluster_5127	hypothetical protein, conserved	2	1	1	1	0	0	0
Cluster_1493	hypothetical protein, conserved	2	1	1	1	0	0	0
Cluster_2656	hypothetical protein, conserved	2	1	1	1	0	0	0
Cluster_4201	hypothetical protein, conserved	2	1	1	1	0	0	0
Cluster_3054	hypothetical protein, conserved	2	1	1	1	0	0	0
Cluster_4116	hypothetical protein, conserved	2	1	1	1	0	0	0
Cluster_3917	hypothetical protein, conserved	2	1	1	1	0	0	0
Cluster_3684	hypothetical protein, conserved	2	1	1	1	0	0	0
Cluster_2978	hypothetical protein, conserved	2	1	1	1	0	0	0
Cluster_2334	hypothetical protein, conserved	2	1	1	1	0	0	0
Cluster_2134	hypothetical protein, conserved	2	1	1	1	0	0	0
Cluster_1704	hypothetical protein, conserved	2	1	1	1	0	0	0
Cluster_1999	hypothetical protein, conserved	2	1	1	1	0	0	0
Cluster_3157	hypothetical protein, conserved	2	1	1	1	0	0	0
Cluster_3830	hypothetical protein, conserved	2	1	1	1	0	0	0
Cluster_3826	hypothetical protein, conserved	2	1	1	1	0	0	0
Cluster_1914	hypothetical protein, conserved	2	1	1	1	0	0	0
Cluster_5076	hypothetical protein, conserved	2	1	1	1	0	0	0
Cluster_4095	hypothetical protein, conserved	2	1	1	1	0	0	0
Cluster_1348	hypothetical protein, conserved	2	1	1	1	0	0	0
Cluster_2914	hypothetical protein, conserved	2	1	1	1	0	0	0
Cluster_4621	hypothetical protein, conserved	2	1	1	1	0	0	0
Cluster_4748	hypothetical protein, conserved	2	1	1	1	0	0	0
Cluster_2253	hypothetical protein, conserved	2	1	1	1	0	0	0
Cluster_3719	hypothetical protein, conserved	2	1	1	1	0	0	0
Cluster_2949	hypothetical protein, conserved	2	1	1	1	0	0	0
Cluster_1420	hypothetical protein, conserved	2	1	1	1	0	0	0
Cluster_3229	hypothetical protein, conserved	2	1	1	1	0	0	0
Cluster_1752	hypothetical protein, conserved	2	1	1	1	0	0	0
Cluster_2165	hypothetical protein, conserved	2	1	1	1	0	0	0
Cluster_2386	hypothetical protein, conserved	2	1	1	1	0	0	0
Cluster_1603	hypothetical protein, conserved	2	1	1	1	0	0	0
Cluster_1821	hypothetical protein, conserved	2	1	1	1	0	0	0
Cluster_5241	hypothetical protein, conserved	2	1	1	1	0	0	0
Cluster_3801	hypothetical protein, conserved	2	1	1	1	0	0	0
Cluster_2022	hypothetical protein, conserved	2	1	1	1	0	0	0
Cluster_4678	hypothetical protein, conserved	2	1	1	1	0	0	0
Cluster_1297	hypothetical protein, conserved	2	1	1	1	0	0	0
Cluster_2861	hypothetical protein, conserved	2	1	1	1	0	0	0
Cluster_1367	hypothetical protein, conserved	2	1	1	1	0	0	0
Cluster_3187	hypothetical protein, conserved	2	1	1	1	0	0	0
Cluster_1773	hypothetical protein, conserved	2	1	1	1	0	0	0
Cluster_2762	hypothetical protein, conserved	2	1	1	1	0	0	0
Cluster_1955	hypothetical protein, conserved	2	1	1	1	0	0	0
Cluster_2243	hypothetical protein, conserved	2	1	1	1	0	0	0
Cluster_2023	hypothetical protein, conserved	2	1	1	1	0	0	0
Cluster_1385	hypothetical protein, conserved	2	1	1	1	0	0	0
Cluster_2942	hypothetical protein, conserved	2	1	1	1	0	0	0
Cluster_4192	hypothetical protein, conserved	2	1	1	1	0	0	0
Cluster_4021	hypothetical protein, conserved	2	1	1	1	0	0	0
Cluster_2495	hypothetical protein, conserved	2	1	1	1	0	0	0
Cluster_3243	hypothetical protein, conserved	2	1	1	1	0	0	0
Cluster_1798	hypothetical protein, conserved	2	1	1	1	0	0	0
Cluster_2612	hypothetical protein, conserved	2	1	1	1	0	0	0
Cluster_640	hypothetical protein, conserved	2	1	1	1	0	0	0
Cluster_3520	hypothetical protein, conserved	2	1	1	1	0	0	0
Cluster_692	hypothetical protein, conserved	2	1	1	1	0	0	0
Cluster_3236	hypothetical protein, conserved	2	1	1	1	0	0	0
Cluster_3316	hypothetical protein, conserved	2	1	1	1	0	0	0
Cluster_1160	hypothetical protein, conserved	2	1	1	1	0	0	0
Cluster_4737	hypothetical protein, conserved	2	1	1	1	0	0	0
Cluster_5262	hypothetical protein, conserved	2	1	1	1	0	0	0
Cluster_4253	hypothetical protein, conserved	2	1	1	1	0	0	0
Cluster_4897	hypothetical protein, conserved	2	1	1	1	0	0	0
Cluster_3328	hypothetical protein, conserved	2	1	1	1	0	0	0
Cluster_2574	hypothetical protein, conserved	2	1	1	1	0	0	0
Cluster_4690	hypothetical protein, conserved	2	1	1	1	0	0	0
Cluster_4890	hypothetical protein, conserved	2	1	1	1	0	0	0
Cluster_1247	hypothetical protein, conserved	2	1	1	1	0	0	0
Cluster_1229	hypothetical protein, conserved	2	1	1	1	1	0	1
Cluster_2629	hypothetical protein, conserved	2	1	1	1	0	0	0
Cluster_1934	hypothetical protein, conserved	2	1	1	1	0	0	0
Cluster_3979	hypothetical protein, conserved	2	1	1	1	0	0	0
Cluster_1558	hypothetical protein, conserved	2	1	1	1	0	0	0
Cluster_1533	hypothetical protein, conserved	2	1	1	1	0	0	0
Cluster_5104	hypothetical protein, conserved	2	1	1	1	0	0	0
Cluster_1686	hypothetical protein, conserved	2	1	1	1	0	0	0
Cluster_4713	hypothetical protein, conserved	2	1	1	1	0	0	0
Cluster_5096	hypothetical protein, conserved	2	1	1	1	0	0	0
Cluster_4451	hypothetical protein, conserved	2	1	1	1	0	0	0
Cluster_3981	hypothetical protein, conserved	2	1	1	1	0	0	0
Cluster_1329	hypothetical protein, conserved	2	1	1	1	0	0	0
Cluster_4524	hypothetical protein, conserved	2	1	1	1	0	0	0
Cluster_1848	hypothetical protein, conserved	2	1	1	1	0	0	0
Cluster_2645	hypothetical protein, conserved	2	1	1	1	0	0	0
Cluster_4867	hypothetical protein, conserved	2	1	1	1	0	0	0
Cluster_1767	hypothetical protein, conserved	2	1	1	1	0	0	0
Cluster_4840	hypothetical protein, conserved	2	1	1	1	0	0	0
Cluster_2552	hypothetical protein, conserved	2	1	1	1	0	0	0
Cluster_2788	hypothetical protein, conserved	2	1	1	1	0	0	0
Cluster_3596	hypothetical protein, conserved	2	1	1	1	0	0	0
Cluster_4441	hypothetical protein, conserved	2	1	1	1	0	0	0
Cluster_1723	hypothetical protein, conserved	2	1	1	1	0	0	0
Cluster_5400	hypothetical protein, conserved	2	1	1	1	0	0	0
Cluster_794	hypothetical protein, conserved	2	1	1	1	0	0	0
Cluster_2608	hypothetical protein, conserved	2	1	1	1	0	0	0
Cluster_4923	hypothetical protein, conserved	2	1	1	1	0	0	0
Cluster_5499	hypothetical protein, conserved	2	1	1	1	0	0	0
Cluster_4461	hypothetical protein, conserved	2	1	1	1	0	0	0
Cluster_5289	hypothetical protein, conserved	2	1	1	1	0	0	0
Cluster_5236	hypothetical protein, conserved	2	1	1	1	0	0	0
Cluster_1944	hypothetical protein, conserved	2	1	1	1	0	0	0
Cluster_4567	hypothetical protein, conserved	2	1	1	1	0	0	0
Cluster_3799	hypothetical protein, conserved	2	1	1	1	0	0	0
Cluster_2988	hypothetical protein, conserved	2	1	1	1	0	0	0
Cluster_1390	hypothetical protein, conserved	2	1	1	1	0	0	0
Cluster_4796	hypothetical protein, conserved	2	1	1	1	0	0	0
Cluster_2648	hypothetical protein, conserved	2	1	1	1	0	0	0
Cluster_1737	hypothetical protein, conserved	2	1	1	1	0	0	0
Cluster_5084	hypothetical protein, conserved	2	1	1	1	0	0	0
Cluster_5122	hypothetical protein, conserved	2	1	1	1	0	0	0
Cluster_2828	hypothetical protein, conserved	2	1	1	1	0	0	0
Cluster_1716	hypothetical protein, conserved	2	1	1	1	0	0	0
Cluster_2358	hypothetical protein, conserved	2	1	1	1	0	0	0
Cluster_4812	hypothetical protein, conserved	2	1	1	1	0	0	0
Cluster_3376	hypothetical protein, conserved	2	1	1	1	0	0	0
Cluster_3815	hypothetical protein, conserved	2	1	1	1	0	0	0
Cluster_2114	hypothetical protein, conserved	2	1	1	1	0	0	0
Cluster_2578	hypothetical protein, conserved	2	1	1	1	0	0	0
Cluster_3274	hypothetical protein, conserved	2	1	1	1	0	0	0
Cluster_4396	hypothetical protein, conserved	2	1	1	1	0	0	0
Cluster_3992	hypothetical protein, conserved	2	1	1	1	0	0	0
Cluster_2212	hypothetical protein, conserved	2	1	1	1	0	0	0
Cluster_3444	hypothetical protein, conserved	2	1	1	1	0	0	0
Cluster_4725	hypothetical protein, conserved	2	1	1	1	0	0	0
Cluster_2036	hypothetical protein, conserved	2	1	1	1	0	0	0
Cluster_4291	hypothetical protein, conserved	2	1	1	1	0	0	0
Cluster_1532	hypothetical protein, conserved	2	1	1	1	0	0	0
Cluster_3137	hypothetical protein, conserved	2	1	1	1	0	0	0
Cluster_4425	hypothetical protein, conserved	2	1	1	1	0	0	0
Cluster_2467	hypothetical protein, conserved	2	1	1	1	0	0	0
Cluster_3047	hypothetical protein, conserved	2	1	1	1	0	0	0
Cluster_5006	hypothetical protein, conserved	2	1	1	1	0	0	0
Cluster_4182	hypothetical protein, conserved	2	1	1	1	0	0	0
Cluster_4805	hypothetical protein, conserved	2	1	1	1	0	0	0
Cluster_5467	hypothetical protein, conserved	2	1	1	1	0	0	0
Cluster_3770	hypothetical protein, conserved	2	1	1	1	0	0	0
Cluster_2248	hypothetical protein, conserved	2	1	1	1	0	0	0
Cluster_4071	hypothetical protein, conserved	2	1	1	1	0	0	0
Cluster_2262	hypothetical protein, conserved	2	1	1	1	0	0	0
Cluster_2221	hypothetical protein, conserved	2	1	1	1	0	0	0
Cluster_1389	hypothetical protein, conserved	2	1	1	1	0	0	0
Cluster_1976	hypothetical protein, conserved	2	1	1	1	0	0	0
Cluster_3969	hypothetical protein, conserved	2	1	1	1	0	0	0
Cluster_1518	hypothetical protein, conserved	2	1	1	1	0	0	0
Cluster_4577	hypothetical protein, conserved	2	1	1	1	0	0	0
Cluster_1732	hypothetical protein, conserved	2	1	1	1	0	0	0
Cluster_2012	hypothetical protein, conserved	2	1	1	1	0	0	0
Cluster_3922	hypothetical protein, conserved	2	1	1	1	0	0	0
Cluster_5041	hypothetical protein, conserved	2	1	1	1	0	0	0
Cluster_1869	hypothetical protein, conserved	2	1	1	1	0	0	0
Cluster_2557	hypothetical protein, conserved	2	1	1	1	0	0	0
Cluster_3372	hypothetical protein, conserved	2	1	1	1	0	0	0
Cluster_1304	hypothetical protein, conserved	2	1	1	1	0	0	0
Cluster_5485	hypothetical protein, conserved	2	1	1	1	0	0	0
Cluster_806	hypothetical protein, conserved	2	1	1	1	0	0	0
Cluster_2516	hypothetical protein, conserved	2	1	1	1	0	0	0
Cluster_4125	hypothetical protein, conserved	2	1	1	1	0	0	0
Cluster_2050	hypothetical protein, conserved	2	1	1	1	0	0	0
Cluster_3259	hypothetical protein, conserved	2	1	1	1	0	0	0
Cluster_4988	hypothetical protein, conserved	2	1	1	1	0	0	0
Cluster_2098	hypothetical protein, conserved	2	1	1	1	0	0	0
Cluster_4052	hypothetical protein, conserved	2	1	1	1	0	0	0
Cluster_4207	hypothetical protein, conserved	2	1	1	1	0	0	0
Cluster_5303	hypothetical protein, conserved	2	1	1	1	0	0	0
Cluster_4392	hypothetical protein, conserved	2	1	1	1	0	0	0
Cluster_5375	hypothetical protein, conserved	2	1	1	1	0	0	0
Cluster_3618	hypothetical protein, conserved	2	1	1	1	0	0	0
Cluster_3750	hypothetical protein, conserved	2	1	1	1	0	0	0
Cluster_1463	hypothetical protein, conserved	2	1	1	1	0	0	0
Cluster_1865	hypothetical protein, conserved	2	1	1	1	0	0	0
Cluster_3168	hypothetical protein, conserved	2	1	1	1	0	0	0
Cluster_1574	hypothetical protein, conserved	2	1	1	1	0	0	0
Cluster_3027	hypothetical protein, conserved	2	1	1	1	0	0	0
Cluster_1571	hypothetical protein, conserved	2	1	1	1	0	0	0
Cluster_3777	hypothetical protein, conserved	2	1	1	1	0	0	0
Cluster_2460	hypothetical protein, conserved	2	1	1	1	0	0	0
Cluster_1890	hypothetical protein, conserved	2	1	1	1	0	0	0
Cluster_1199	hypothetical protein, conserved	2	1	1	1	0	0	0
Cluster_3879	hypothetical protein, conserved	2	1	1	1	0	0	0
Cluster_5408	hypothetical protein, conserved	2	1	1	1	0	0	0
Cluster_791	hypothetical protein, conserved	2	1	1	1	0	0	0
Cluster_4483	hypothetical protein, conserved	2	1	1	1	0	0	0
Cluster_3843	hypothetical protein, conserved	2	1	1	1	0	0	0
Cluster_1584	hypothetical protein, conserved	2	1	1	1	0	0	0
Cluster_5311	hypothetical protein, conserved	2	1	1	1	0	0	0
Cluster_4687	hypothetical protein, conserved	2	1	1	1	0	0	0
Cluster_4554	hypothetical protein, conserved	2	1	1	1	0	0	0
Cluster_5186	hypothetical protein, conserved	2	1	1	1	0	0	0
Cluster_2378	hypothetical protein, conserved	2	1	1	1	0	0	0
Cluster_2794	hypothetical protein, conserved	2	1	1	1	0	0	0
Cluster_5357	hypothetical protein, conserved	2	1	1	1	0	0	0
Cluster_2147	hypothetical protein, conserved	2	1	1	1	0	0	0
Cluster_5213	hypothetical protein, conserved	2	1	1	1	0	0	0
Cluster_4593	hypothetical protein, conserved	2	1	1	1	0	0	0
Cluster_1950	hypothetical protein, conserved	2	1	1	1	0	0	0
Cluster_4760	hypothetical protein, conserved	2	1	1	1	0	0	0
Cluster_5252	hypothetical protein, conserved	2	1	1	1	0	0	0
Cluster_5052	hypothetical protein, conserved	2	1	1	1	0	0	0
Cluster_2049	hypothetical protein, conserved	2	1	1	1	0	0	0
Cluster_4115	hypothetical protein, conserved	2	1	1	1	0	0	0
Cluster_3108	hypothetical protein, conserved	2	1	1	1	0	0	0
Cluster_2276	hypothetical protein, conserved	2	1	1	1	0	0	0
Cluster_4611	hypothetical protein, conserved	2	1	1	1	0	0	0
Cluster_4595	hypothetical protein, conserved	2	1	1	1	0	0	0
Cluster_5228	hypothetical protein, conserved	2	1	1	1	0	0	0
Cluster_4767	hypothetical protein, conserved	2	1	1	1	0	0	0
Cluster_4759	hypothetical protein, conserved	2	1	1	1	0	0	0
Cluster_2952	hypothetical protein, conserved	2	1	1	1	0	0	0
Cluster_1494	hypothetical protein, conserved	2	1	1	1	0	0	0
Cluster_1438	hypothetical protein, conserved	2	1	1	1	0	0	0
Cluster_5501	hypothetical protein, conserved	2	1	1	1	0	0	0
Cluster_1226	hypothetical protein, conserved	2	1	1	1	0	0	0
Cluster_5477	hypothetical protein, conserved	2	1	1	1	0	0	0
Cluster_2994	hypothetical protein, conserved	2	1	1	1	0	0	0
Cluster_2562	hypothetical protein, conserved	2	1	1	1	0	0	0
Cluster_714	hypothetical protein, conserved	2	1	1	1	0	0	0
Cluster_2479	hypothetical protein, conserved	2	1	1	1	0	0	0
Cluster_5080	hypothetical protein, conserved	2	1	1	1	0	0	0
Cluster_2442	hypothetical protein, conserved	2	1	1	1	0	0	0
Cluster_5144	hypothetical protein, conserved	2	1	1	1	0	0	0
Cluster_4165	hypothetical protein, conserved	2	1	1	1	0	0	0
Cluster_2754	hypothetical protein, conserved	2	1	1	1	0	0	0
Cluster_5101	hypothetical protein, conserved	2	1	1	1	0	0	0
Cluster_2700	hypothetical protein, conserved	2	1	1	1	0	0	0
Cluster_3653	hypothetical protein, conserved	2	1	1	1	0	0	0
Cluster_4864	hypothetical protein, conserved	2	1	1	1	0	0	0
Cluster_2991	hypothetical protein, conserved	2	1	1	1	0	0	0
Cluster_3233	hypothetical protein, conserved	2	1	1	1	0	0	0
Cluster_5362	hypothetical protein, conserved	2	1	1	1	0	0	0
Cluster_1935	hypothetical protein, conserved	2	1	1	1	0	0	0
Cluster_1211	hypothetical protein, conserved	2	1	1	1	0	0	0
Cluster_3976	hypothetical protein, conserved	2	1	1	1	0	0	0
Cluster_3279	hypothetical protein, conserved	2	1	1	1	0	0	0
Cluster_1431	hypothetical protein, conserved	2	1	1	1	0	0	0
Cluster_2566	hypothetical protein, conserved	2	1	1	1	0	0	0
Cluster_4992	hypothetical protein, conserved	2	1	1	1	0	0	0
Cluster_2252	hypothetical protein, conserved	2	1	1	1	0	0	0
Cluster_1366	hypothetical protein, conserved	2	1	1	1	0	0	0
Cluster_2787	hypothetical protein, conserved	2	1	1	1	0	0	0
Cluster_5470	hypothetical protein, conserved	2	1	1	1	0	0	0
Cluster_3065	hypothetical protein, conserved	2	1	1	1	0	0	0
Cluster_2486	hypothetical protein, conserved	2	1	1	1	0	0	0
Cluster_1237	hypothetical protein, conserved	2	1	1	1	0	0	0
Cluster_5074	hypothetical protein, conserved	2	1	1	1	0	0	0
Cluster_3556	hypothetical protein, conserved	2	1	1	1	0	0	0
Cluster_4858	hypothetical protein, conserved	2	1	1	1	0	0	0
Cluster_1593	hypothetical protein, conserved	2	1	1	1	0	0	0
Cluster_5302	hypothetical protein, conserved	2	1	1	1	0	0	0
Cluster_3448	hypothetical protein, conserved	2	1	1	1	0	0	0
Cluster_4785	hypothetical protein, conserved	2	1	1	1	0	0	0
Cluster_4775	hypothetical protein, conserved	2	1	1	1	0	0	0
Cluster_4998	hypothetical protein, conserved	2	1	1	1	0	0	0
Cluster_3926	hypothetical protein, conserved	2	1	1	1	0	0	0
Cluster_4735	hypothetical protein, conserved	2	1	1	1	0	0	0
Cluster_3864	hypothetical protein, conserved	2	1	1	1	0	0	0
Cluster_4851	hypothetical protein, conserved	2	1	1	1	0	0	0
Cluster_4284	hypothetical protein, conserved	2	1	1	1	0	0	0
Cluster_1851	hypothetical protein, conserved	2	1	1	1	0	0	0
Cluster_4714	hypothetical protein, conserved	2	1	1	1	0	0	0
Cluster_4186	hypothetical protein, conserved	2	1	1	1	0	0	0
Cluster_1454	hypothetical protein, conserved	2	1	1	1	0	0	0
Cluster_1344	hypothetical protein, conserved	2	1	1	1	0	0	0
Cluster_3467	hypothetical protein, conserved	2	1	1	1	0	0	0
Cluster_670	hypothetical protein, conserved	2	1	1	1	0	0	0
Cluster_2597	hypothetical protein, conserved	2	1	1	1	0	0	0
Cluster_2621	hypothetical protein, conserved	2	1	1	1	0	0	0
Cluster_3727	hypothetical protein, conserved	2	1	1	1	0	0	0
Cluster_4443	hypothetical protein, conserved	2	1	1	1	0	0	0
Cluster_3246	hypothetical protein, conserved	2	1	1	1	0	0	0
Cluster_4214	hypothetical protein, conserved	2	1	1	1	0	0	0
Cluster_2896	hypothetical protein, conserved	2	1	1	1	0	0	0
Cluster_5264	hypothetical protein, conserved	2	1	1	1	0	0	0
Cluster_3327	hypothetical protein, conserved	2	1	1	1	0	0	0
Cluster_3142	hypothetical protein, conserved	2	1	1	1	0	0	0
Cluster_1962	hypothetical protein, conserved	2	1	1	1	0	0	0
Cluster_2306	hypothetical protein, conserved	2	1	1	1	0	0	0
Cluster_3681	hypothetical protein, conserved	2	1	1	1	0	0	0
Cluster_2728	hypothetical protein, conserved	2	1	1	1	0	0	0
Cluster_1769	hypothetical protein, conserved	2	1	1	1	0	0	0
Cluster_4170	hypothetical protein, conserved	2	1	1	1	0	0	0
Cluster_1714	hypothetical protein, conserved	2	1	1	1	0	0	0
Cluster_5011	hypothetical protein, conserved	2	1	1	1	0	0	0
Cluster_3950	hypothetical protein, conserved	2	1	1	1	0	0	0
Cluster_4434	hypothetical protein, conserved	2	1	1	1	0	0	0
Cluster_4264	hypothetical protein, conserved	2	1	1	1	0	0	0
Cluster_2498	hypothetical protein, conserved	2	1	1	1	0	0	0
Cluster_1267	hypothetical protein, conserved	2	1	1	1	0	0	0
Cluster_2449	hypothetical protein, conserved	2	1	1	1	0	0	0
Cluster_1179	hypothetical protein, conserved	2	1	1	1	0	0	0
Cluster_2293	hypothetical protein, conserved	2	1	1	1	0	0	0
Cluster_873	hypothetical protein, conserved	2	1	1	1	0	0	0
Cluster_5380	hypothetical protein, conserved	2	1	1	1	0	0	0
Cluster_4098	hypothetical protein, conserved	2	1	1	1	0	0	0
Cluster_4576	hypothetical protein, conserved	2	1	1	1	0	0	0
Cluster_4590	hypothetical protein, conserved	2	1	1	1	0	0	0
Cluster_1703	hypothetical protein, conserved	2	1	1	1	0	0	0
Cluster_2919	hypothetical protein, conserved	2	1	1	1	0	0	0
Cluster_1694	hypothetical protein, conserved	2	1	1	1	0	0	0
Cluster_2836	hypothetical protein, conserved	2	1	1	1	0	0	0
Cluster_3224	hypothetical protein, conserved	2	1	1	1	0	0	0
Cluster_4413	hypothetical protein, conserved	2	1	1	1	0	0	0
Cluster_3284	hypothetical protein, conserved	2	1	1	1	0	0	0
Cluster_3544	hypothetical protein, conserved	2	1	1	1	0	0	0
Cluster_1824	hypothetical protein, conserved	2	1	1	1	0	0	0
Cluster_1331	hypothetical protein, conserved	2	1	1	1	0	0	0
Cluster_2644	hypothetical protein, conserved	2	1	1	1	0	0	0
Cluster_2875	hypothetical protein, conserved	2	1	1	1	0	0	0
Cluster_2869	hypothetical protein, conserved	2	1	1	1	0	0	0
Cluster_1819	hypothetical protein, conserved	2	1	1	1	0	0	0
Cluster_1061	hypothetical protein, conserved	2	1	1	1	0	0	0
Cluster_4081	hypothetical protein, conserved	2	1	1	1	0	0	0
Cluster_4104	hypothetical protein, conserved	2	1	1	1	0	0	0
Cluster_1664	hypothetical protein, conserved	2	1	1	1	0	0	0
Cluster_5334	hypothetical protein, conserved	2	1	1	1	0	0	0
Cluster_3510	hypothetical protein, conserved	2	1	1	1	0	0	0
Cluster_3317	hypothetical protein, conserved	2	1	1	1	0	0	0
Cluster_3993	hypothetical protein, conserved	2	1	1	1	0	0	0
Cluster_5344	hypothetical protein, conserved	2	1	1	1	0	0	0
Cluster_5336	hypothetical protein, conserved	2	1	1	1	0	0	0
Cluster_4277	hypothetical protein, conserved	2	1	1	1	0	0	0
Cluster_2737	hypothetical protein, conserved	2	1	1	1	0	0	0
Cluster_2525	hypothetical protein, conserved	2	1	1	1	0	0	0
Cluster_3441	hypothetical protein, conserved	2	1	1	1	0	0	0
Cluster_3496	hypothetical protein, conserved	2	1	1	1	0	0	0
Cluster_2906	hypothetical protein, conserved	2	1	1	1	0	0	0
[truncated: 5,134 more rows]
