# Supplementary material for: The steady-state transcriptome of the four major life-cycle stages of Trypanosoma cruzi
Source: BMC Genomics. 2009 Aug 7;10:370. doi: 10.1186/1471-2164-10-370 (PMC2907688; doi:10.1186/1471-2164-10-370)
Supplement: Additional file 7 — Oligonucleotide sequences for primers used in qRT-PCR validation of Trypanosoma cruzi microarray data. The file consists of one table. [file 1471-2164-10-370-S7.xls]

## Sheet: all
ORF	Gene Name	Forward	Reverse
Tc00.1047053503419.30	thiol-dependent reductase 1, putative	TAACCAGCGTGAAACTGTGCCAAC	TCACATGGTACGATCCATCGGCAT
Tc00.1047053503555.30	trypanothione reductase, putative	TCCAATTGGTACCTGCGGTCTCAT	TACACCAAGAACAGTGCCATCGGA
Tc00.1047053503757.40	protein kinase ck2 regulatory subunit, putative	CGTTGTGGACCGTGAGTTTA	GCTGTTCTGTGTTTCCAGGTC
Tc00.1047053504045.110	urocanate hydratase, putative	TGCGAAATGACAGACCATC	AGTTCGGGACCATCATACC
Tc00.1047053504069.80	ATP synthase F1 subunit gamma protein, putative	TGCAGGTGTTCAGAAACATGCTGT	AGGCATGGAAATCGTAAAAATCCC
Tc00.1047053505037.50	small GTP-binding protein RAB6, putative	CCCAAAAGAAGGCGGAAGAGTACAACCT	TCCCGCTGTTTGCCCAACACAA
Tc00.1047053506247.220	histidine ammonia-lyase, putative	GCAAGAATTACCGCTGCTC	CTGTAGTTCCTCCAGTTGATGC
Tc00.1047053506417.60	terbinafine resistance locus protein (yip1), putative	CTACCGCTCCTCTTTACTCCA	GAATGATGGCAAGCAGCA
Tc00.1047053506525.20	protein transport protein sec13, putative	GCGATTCAACAGCAGCTGGAACAT	GGCAATACGCTGCAACTGACCATT
Tc00.1047053507031.90	arginase, putative	CAAGCGATATGCCTGGTGTGAGC	CGACCGATATTCTTCCACGAGGG
Tc00.1047053508231.50	legume-like lectin, putative	ACAGGTTCACTCGGTCTTTCC	ATTTGTCCGTCACAACCGTACT
Tc00.1047053508277.120	ribosomal protein S6, putative	CATCCTGGACTTAGTGCAAGAG	AAATCTCAATCGGGTTCGTG
Tc00.1047053508741.140	imidazolonepropionase, putative	ATTCCTCACGGCTCCCTTCT	GTGTCTGTGACGTTGCACTTGTT
Tc00.1047053509099.50	trypanothione synthetase, putative	TTCGTTGCGTGGCGATTCGTAATG	ATTGGCATCCCACTTGTGAAACCG
Tc00.1047053509499.14	tryparedoxin peroxidase, putative	TGACGATAAAGGGATTCTGCGCCA	ACATACTGAAACGCCTGCACAACC
Tc00.1047053510089.170	casein kinase I, putative	GTACCCGCAGTTGTCGTATGA	CAAAGGTCCATCACGAGCA
Tc00.1047053510149.120	flagellar radial spoke protein-like, putative	ACAGGAGGAAGCAGAGGAGAACGA	TCCAACCACAAGGCGGAAGG
Tc00.1047053510303.290	acyl-CoA dehydrogenase, putative	TATCCACACGATCTCTTCAAGG	CATGAAAGCTCCTCATGCAC
Tc00.1047053510761.60	casein kinase II, putative	TCCGTCGTCAGGTGGTTAT	AAGAAGGTGTCTTACTGCATGG
Tc00.1047053511529.160	enoyl-CoA hydratase/isomerase family protein, putative	ATGGCACCCACATCTCTCCGC	CAAGCAGTGCCCTCACCCCTTC
Tc00.1047053511529.170	enoyl-CoA hydratase/isomerase family protein, putative	TGGCGTGAATGCTTTGCT	TTGCCTCCATCATTGTTTCC
Tc00.1047053511711.80	ras-related protein rab-2a, putative	GGAGCTACTACCGTGGTGCCTGTG	CGTCTGAAGGTGTGTGAATGTCTCGC
Tc00.1047053509965.390, Tc00.1047053509051.20	amastin, putative	AAGAAGAAGAATTTTTTTGTACGGGAGTACG	GACAACTTCGGCTGAAGCATAGCG
Tc00.1047053511497.19, Tc00.1047053509965.394	amastin, putative	AGGAAAGGGGTACTTGGATGGAGGA	AAAGGCTTGGGTAGTCTGAAATAACTGATG
Tc00.1047053511903.50, Tc00.1047053511071.40	amastin, putative	TGACGCTGTGGGGTGGGAAG	GACAACACGCCAAGGATGGTGG
