# Supplementary material for: The steady-state transcriptome of the four major life-cycle stages of Trypanosoma cruzi
Source: BMC Genomics. 2009 Aug 7;10:370. doi: 10.1186/1471-2164-10-370 (PMC2907688; doi:10.1186/1471-2164-10-370)
Supplement: Additional file 8 — Microarray data for Figure 3, trans-sialidases (TS) significantly regulated during the life-cycle of Trypanosoma cruzi. The file consists of one table. Percentiles are the percentile ranks for the signal intensities within each stage. For example, a spot with a percentile of 50% in amastigotes was brighter than 50% of all of the spots in the amastigote channel. Ratios are the mean log2(stage/reference) ratios for the three biological replicates. Standard deviations are for the log2 ratios in the three biological replicates. [file 1471-2164-10-370-S8.xls]

## Sheet: TS_genes
Figure 2 Gene Order	ORF	Gene Name	Gene Size	Gene ID	SAM Result	amastigote percentile	amastigote log2ratio	amastigote std dev	trypomastigote percentile	trypomastigote log2ratio	trypomastigote std dev	metacyclic percentile	metacyclic log2ratio	metacyclic std dev	epimastigote percentile	epimastigote log2ratio	epimastigote std dev
1	Tc00.1047053511917.10	trans-sialidase, putative	2268	8826.t00001	SIG	0.96	1.17	0.17	0.95	0.82	0.94	0.88	-0.68	0.43	0.87	-1.13	0.29
2	Tc00.1047053511915.20	trans-sialidase (pseudogene), putative	1977	6225.t00002	SIG	0.75	-1.63	0.61	0.86	0.5	0.38	0.91	1.39	0.27	0.81	-0.18	0.17
3	Tc00.1047053511911.60	trans-sialidase, putative	3129	8825.t00006	SIG	0.58	-0.9	0.34	0.96	1.94	0.53	0.68	-0.12	0.64	0.59	-0.69	0.83
4	Tc00.1047053511889.11	trans-sialidase (pseudogene), putative	1341	8818.t00006	SIG	0.58	-0.46	0.27	0.48	1.36	0.62	0.63	1.57	0.17	0.58	-1.7	0.68
5	Tc00.1047053511875.20	trans-sialidase, putative	2730	8815.t00002	SIG	0.68	0.68	0.31	0.79	1.39	0.4	0.53	-0.75	0.48	0.42	-1.29	0.61
6	Tc00.1047053511861.130	trans-sialidase (pseudogene), putative	1920	8811.t00013	SIG	0.91	-0.6	0.78	0.94	1.52	0.4	0.93	0.44	0.78	0.9	-1.14	0.45
7	Tc00.1047053511859.100	trans-sialidase (pseudogene), putative	2280	8810.t00010	SIG	0.15	-1.92	0.91	0.2	1.85	0.66	0.41	0.44	0.44	0.43	-0.59	0.26
8	Tc00.1047053511833.10	trans-sialidase, putative	3141	8802.t00001	SIG	0.66	-1.55	0.83	0.94	1.67	0.71	0.84	0.39	0.23	0.75	-0.38	0.45
9	Tc00.1047053511831.10	trans-sialidase, putative	3081	8801.t00001	SIG	0.66	-1.55	0.83	0.94	1.67	0.71	0.84	0.39	0.23	0.75	-0.38	0.45
10	Tc00.1047053511827.110	trans-sialidase, putative	2157	8799.t00011	SIG	0.52	1.65	0.32	0.17	-0.15	0.36	0.11	-0.9	0.35	0.13	-0.61	0.45
11	Tc00.1047053511757.70	trans-sialidase, putative	2169	8776.t00007	SIG	0.88	-0.88	0.59	0.96	0.64	0.72	0.98	1.33	0.44	0.88	-0.88	0.74
12	Tc00.1047053511671.20	trans-sialidase (pseudogene), putative	2757	6179.t00002	SIG	0.56	-1.09	0.68	0.94	1.97	0.62	0.67	-0.28	0.76	0.64	-0.37	0.64
13	Tc00.1047053511569.30	trans-sialidase (pseudogene), putative	2169	8725.t00003	SIG	0.94	-0.5	0.54	0.96	0.58	0.59	0.96	1.23	0.48	0.91	-1.23	0.43
14	Tc00.1047053511487.130	trans-sialidase (pseudogene), putative	2040	8705.t00013	SIG	0.71	-2.28	1.21	0.74	0.42	0.31	0.79	0.84	0.58	0.8	0.08	0.76
15	Tc00.1047053511413.19	trans-sialidase, putative	1447	6112.t00002	SIG	0.93	-2.11	0.46	0.99	1.27	0.73	1	0.46	0	0.96	-1.29	0.09
16	Tc00.1047053511345.30	trans-sialidase (pseudogene), putative	2175	6100.t00003	SIG	0.96	-0.56	0.41	1	1.49	0.87	0.99	0.3	0.95	0.96	-2.13	0.28
17	Tc00.1047053511323.10	trans-sialidase, putative	2469	8661.t00001	SIG	0.47	-0.65	0.48	0.69	1.52	0.37	0.53	0.23	0.18	0.43	-0.88	0.76
18	Tc00.1047053511311.30	trans-sialidase, putative	2109	8656.t00003	SIG	0.88	-0.88	0.59	0.96	0.64	0.72	0.98	1.33	0.44	0.88	-0.88	0.74
19	Tc00.1047053511311.20	trans-sialidase, putative	2169	8656.t00002	SIG	0.83	-1.74	0.71	0.99	1.05	0.96	0.99	1.12	0.58	0.87	-0.79	0.54
20	Tc00.1047053511301.160	trans-sialidase, putative	2121	8652.t00016	SIG	0.66	-0.2	0.12	0.62	-0.3	0.46	0.85	1.55	0.2	0.56	-0.81	0.76
21	Tc00.1047053511255.350	trans-sialidase, putative	2640	8635.t00035	SIG	0.91	-0.36	0.03	0.92	1.38	0.67	0.85	0.05	0.8	0.86	-1.61	0.4
22	Tc00.1047053511255.270	trans-sialidase (pseudogene), putative	2604	8635.t00027	SIG	0.14	-1.55	1.05	0.35	1.48	0.75	0.29	0.23	0.15	0.17	-0.3	0.67
23	Tc00.1047053511255.190	trans-sialidase, putative	2586	8635.t00019	SIG	0.42	-1.09	0.81	0.79	1.83	0.18	0.61	0.04	0.56	0.59	-0.56	0.39
24	Tc00.1047053511183.450	trans-sialidase (pseudogene), putative	1926	8617.t00045	SIG	0.89	-0.39	0.26	0.92	1.63	0.14	0.89	0.17	1.17	0.85	-1.22	0.2
25	Tc00.1047053511183.190	trans-sialidase, putative	2565	8617.t00019	SIG	0.3	-1.16	0.79	0.64	1.68	0.37	0.49	0.04	0.78	0.43	-0.42	0.43
26	Tc00.1047053511173.440	trans-sialidase, putative	2307	8613.t00044	SIG	0.32	-0.75	0.42	0.79	1.82	0.14	0.4	-0.47	1.04	0.43	-0.35	0.47
27	Tc00.1047053511129.40	trans-sialidase, putative	3123	8604.t00004	SIG	0.1	-1.17	0.45	0.73	1.79	0.1	0.38	0.06	0.37	0.21	-0.77	0.69
28	Tc00.1047053510929.10	trans-sialidase, putative	1023	6010.t00001	SIG	0.9	-1.57	0.2	0.94	-0.51	0.03	0.96	1.26	0.29	0.97	0.74	0.51
29	Tc00.1047053510907.10	trans-sialidase, putative	2859	8541.t00001	SIG	0.82	-0.26	0.33	0.94	1.65	0.63	0.84	0.02	0.35	0.74	-1.14	0.82
30	Tc00.1047053510853.30	trans-sialidase (pseudogene), putative	2118	8523.t00003	SIG	0.94	1.2	0.31	0.88	0.18	0.73	0.88	0.09	0.42	0.81	-1.2	0.56
31	Tc00.1047053510847.10	trans-sialidase, putative	3018	5996.t00001	SIG	0.03	-2.25	0	0.39	1.77	0.21	0.07	-0.13	0.52	0.06	-0.52	0.08
32	Tc00.1047053510843.19	trans-sialidase, putative	804	8519.t00002	SIG	0.74	-0.98	0.64	0.91	1.78	0.08	0.77	-0.15	0.88	0.72	-0.38	0.74
33	Tc00.1047053510787.10	trans-sialidase, putative	3615	8498.t00001	SIG	0.83	-0.61	0.25	0.86	1.64	0.3	0.87	0.73	0.72	0.81	-1.23	0.36
34	Tc00.1047053510729.280	trans-sialidase, putative	2943	8476.t00028	SIG	0.17	-2.64	0.38	0.53	0.84	0.36	0.58	0.59	0.38	0.54	0.09	0.32
35	Tc00.1047053510715.150	trans-sialidase, putative	2826	8472.t00015	SIG	0.32	-1.61	0.22	0.5	0.84	1.02	0.69	1.57	0.72	0.53	0.06	0.44
36	Tc00.1047053510693.260	trans-sialidase (pseudogene), putative	2109	8469.t00026	SIG	0.93	0.19	0.36	0.95	0.68	0.68	0.95	0.8	0.91	0.92	-1.76	0.4
37	Tc00.1047053510643.40	trans-sialidase, putative	3162	8452.t00004	SIG	0.63	-1.62	1.01	0.92	1.57	0.47	0.83	0.31	0.32	0.83	-0.11	0.42
38	Tc00.1047053510535.109	trans-sialidase, putative	556	8422.t00012	SIG	0.52	1.65	0.32	0.17	-0.15	0.36	0.11	-0.9	0.35	0.13	-0.61	0.45
39	Tc00.1047053510503.70	trans-sialidase (pseudogene), putative	2688	8413.t00007	SIG	0.5	-1.83	0.82	0.79	1.13	0.22	0.8	0.41	0.55	0.79	0.34	0.33
40	Tc00.1047053510501.40	trans-sialidase, putative	825	5931.t00004	SIG	0.25	-0.6	0.65	0.49	1.67	0.38	0.43	-0.2	0.3	0.29	-1.25	0.4
41	Tc00.1047053510497.170	trans-sialidase (pseudogene), putative	2535	8411.t00017	SIG	0.83	-1.32	0.51	0.99	1.94	0.67	0.88	0.08	0.71	0.85	-0.53	0.53
42	Tc00.1047053510491.60	trans-sialidase, putative	2658	8408.t00006	SIG	0.88	-0.6	1.08	0.94	1.81	0.07	0.86	-0.43	0.7	0.87	-0.63	0.29
43	Tc00.1047053510463.180	trans-sialidase (pseudogene), putative	2154	8398.t00018	SIG	0.91	-1.43	0.39	0.94	0.12	0.78	0.98	1.55	0.57	0.95	-0.11	0.59
44	Tc00.1047053510403.71	trans-sialidase (pseudogene), putative	2541	8382.t00010	SIG	0.64	-0.55	0.37	0.67	1.65	0.79	0.64	0.03	0.32	0.56	-1.31	0.76
45	Tc00.1047053510371.90	trans-sialidase, putative	2457	8374.t00009	SIG	0.53	0.25	0.44	0.65	1.49	0.1	0.35	-0.93	0.86	0.41	-0.57	0.38
46	Tc00.1047053510361.10	trans-sialidase, putative	2610	8371.t00001	SIG	0.39	-1.93	0.41	0.47	0.06	0.49	0.43	-0.16	0.4	0.4	1.12	0.72
47	Tc00.1047053510331.10	trans-sialidase, putative	2952	5894.t00001	SIG	0.74	-1.29	0.42	1	2.41	1.3	0.88	0.37	0.39	0.78	-0.49	0.69
48	Tc00.1047053510307.250	trans-sialidase (pseudogene), putative	2196	8361.t00025	SIG	0.96	-0.19	0.71	0.94	-0.28	0.71	0.99	2	0.3	0.93	-0.68	0.25
49	Tc00.1047053510275.350	trans-sialidase, putative	2685	8351.t00035	SIG	0.1	-0.46	0.31	0.51	1.75	0.25	0.06	-0.8	1.57	0.06	-0.57	0.01
50	Tc00.1047053510269.60	trans-sialidase (pseudogene), putative	2424	5878.t00006	SIG	0.99	0.02	0	1	1.37	0.55	0.98	0.1	0.81	0.94	-1.32	0.81
51	Tc00.1047053510239.80	trans-sialidase, putative	2331	8341.t00008	SIG	0.39	-0.56	0.35	0.84	1.79	0.24	0.41	-0.26	1.03	0.27	-0.68	0.81
52	Tc00.1047053510217.70	trans-sialidase (pseudogene), putative	1920	8336.t00007	SIG	0.93	-1.12	0.44	0.99	1.61	0.9	0.99	0.28	0.54	0.92	-1.76	0.19
53	Tc00.1047053510207.30	trans-sialidase, putative	2499	8335.t00003	SIG	0.32	-0.85	0.35	0.69	1.71	0.34	0.44	-0.1	1.02	0.26	-0.47	0.7
54	Tc00.1047053510189.60	trans-sialidase (pseudogene), putative	2175	8329.t00006	SIG	0.89	-0.82	0.78	0.97	1.64	0.66	0.94	0.42	0.6	0.87	-0.98	0.63
55	Tc00.1047053510175.30	trans-sialidase (pseudogene), putative	3123	5855.t00003	SIG	0.78	-0.4	0.41	0.96	1.89	0.58	0.77	-0.32	0.72	0.72	-0.91	0.68
56	Tc00.1047053510165.90	trans-sialidase (pseudogene), putative	2160	8323.t00009	SIG	0.93	0.06	0.57	0.93	0.04	0.71	0.95	1.28	0.51	0.85	-1.19	0.46
57	Tc00.1047053510125.20	trans-sialidase, putative	3165	8312.t00002	SIG	0.15	-1.57	0.81	0.79	1.55	0.42	0.45	-0.3	0.55	0.67	0.31	0.97
58	Tc00.1047053510115.70	trans-sialidase, putative	843	5842.t00006	SIG	0.61	-1.04	0.65	0.57	1.25	0.61	0.67	0.46	0.08	0.72	-1.45	0.29
59	Tc00.1047053510111.20	trans-sialidase, putative	2478	5841.t00002	SIG	0.83	-1.22	1.02	0.97	1.27	0.56	0.95	0.81	0.23	0.86	-0.63	0.74
60	Tc00.1047053510097.10	trans-sialidase, putative	411	8303.t00001	SIG	0.93	-1.27	0.89	1	2.42	0	0.97	0.52	0.45	0.95	-0.34	1.05
61	Tc00.1047053510093.20	trans-sialidase, putative	3147	5838.t00002	SIG	0.8	-1.08	0.83	0.98	1.93	0.93	0.85	-0.29	0.81	0.85	-0.33	0.49
62	Tc00.1047053510055.20	trans-sialidase, putative	609	8288.t00002	SIG	0.47	-0.65	0.48	0.69	1.52	0.37	0.53	0.23	0.18	0.43	-0.88	0.76
63	Tc00.1047053510055.10	trans-sialidase, putative	966	8288.t00001	SIG	0.93	-0.23	0.48	0.96	0.89	0.21	0.95	0.76	0.11	0.93	-1.28	0.88
64	Tc00.1047053510025.50	trans-sialidase, putative	2583	8278.t00005	SIG	0.42	0.02	0.47	0.86	1.81	0.36	0.08	-0.85	0.96	0.12	-0.84	0.68
65	Tc00.1047053510005.20	trans-sialidase, putative	2058	8270.t00002	SIG	0.88	-0.88	0.59	0.96	0.64	0.72	0.98	1.33	0.44	0.88	-0.88	0.74
66	Tc00.1047053509931.20	trans-sialidase, putative	3135	8248.t00002	SIG	0.82	-0.98	0.96	0.95	1.76	0.4	0.89	0.02	0.27	0.84	-0.64	0.62
67	Tc00.1047053509907.60	trans-sialidase (pseudogene), putative	2151	8240.t00006	SIG	0.17	-0.13	0.99	0.35	1.42	0.44	0.31	-0.09	0.55	0.09	-1.14	0.18
68	Tc00.1047053509905.170	trans-sialidase, putative	3135	8239.t00017	SIG	0.68	-0.96	0.77	0.99	1.92	0.66	0.77	-0.25	0.79	0.77	-0.43	0.69
69	Tc00.1047053509875.30	trans-sialidase (pseudogene), putative	2769	8229.t00003	SIG	0.76	-1.1	0.77	0.9	1.84	0.26	0.79	-0.35	0.57	0.79	-0.33	0.43
70	Tc00.1047053509843.20	trans-sialidase, putative	2619	8221.t00002	SIG	0.12	-1.71	0.55	0.8	1.59	0.3	0.49	0.32	0.69	0.37	-0.02	0.54
71	Tc00.1047053509817.40	trans-sialidase (pseudogene), putative	2298	8213.t00004	SIG	0.13	-1.03	0.93	0.78	1.92	0.51	0.21	-0.48	0.71	0.34	-0.28	0.77
72	Tc00.1047053509785.50	trans-sialidase, putative	2445	8202.t00005	SIG	0.83	-0.4	0.34	0.92	1.85	0.06	0.83	-0.33	0.65	0.79	-0.94	0.6
73	Tc00.1047053509771.10	trans-sialidase, putative	2400	8198.t00001	SIG	0.86	-1	0.81	0.96	1.33	0.69	0.94	0.83	0.37	0.86	-0.85	0.79
74	Tc00.1047053509765.50	trans-sialidase, putative	3132	8195.t00005	SIG	0.2	-0.83	0.58	0.77	2.04	0.47	0.34	-0.45	0.57	0.39	-0.56	0.28
75	Tc00.1047053509755.10	trans-sialidase, putative	2295	8192.t00001	SIG	0.87	1.42	0	0.93	1.92	0.7	0.51	-0.75	0.31	0.45	-0.88	0.47
76	Tc00.1047053509739.10	trans-sialidase, putative	2484	8187.t00001	SIG	0.82	-1.11	0.86	0.96	1.54	0.37	0.91	0.56	0.51	0.84	-0.84	0.53
77	Tc00.1047053509699.40	trans-sialidase, putative	2715	8173.t00004	SIG	0.62	-0.36	0.27	0.4	-1.3	0.63	0.71	0.19	0.48	0.84	1.52	0.47
78	Tc00.1047053509665.30	trans-sialidase, putative	2541	8163.t00003	SIG	0.13	-0.71	0.7	0.55	1.74	0.69	0.14	-0.43	0.24	0.06	-0.94	0.19
79	Tc00.1047053509663.50	trans-sialidase, putative	3129	8162.t00005	SIG	0.58	-0.96	0.68	0.95	2.03	0.68	0.67	-0.3	0.67	0.6	-0.61	0.37
80	Tc00.1047053509613.20	trans-sialidase (pseudogene), putative	2007	8150.t00002	SIG	0.85	-0.58	0.43	0.94	1.41	0.47	0.91	0.66	0.55	0.78	-1.32	0.45
81	Tc00.1047053509581.10	trans-sialidase, putative	3444	8140.t00001	SIG	0.55	-0.88	0.61	0.86	1.85	0.26	0.65	-0.13	0.68	0.65	-0.62	0.47
82	Tc00.1047053509549.140	trans-sialidase, putative	1764	8130.t00014	SIG	0.72	-1.32	0.79	0.93	1.9	0.8	0.84	-0.3	0.67	0.85	-0.13	0.64
83	Tc00.1047053509545.40	trans-sialidase (pseudogene), putative	2559	8129.t00004	SIG	0.17	-1.39	0.39	0.46	1.65	0.49	0.31	0.06	0	0.21	-0.75	0.51
84	Tc00.1047053509533.10	trans-sialidase, putative	2223	8126.t00001	SIG	0.74	-1.55	0.96	0.89	0.78	0.62	0.91	1.15	0.33	0.83	-0.29	0.36
85	Tc00.1047053509529.40	trans-sialidase, putative	2607	8125.t00004	SIG	0.31	-0.89	0.98	0.69	1.67	0.11	0.54	-0.05	0.69	0.38	-0.63	0.85
86	Tc00.1047053509495.30	trans-sialidase, putative	2823	8114.t00003	SIG	0.78	-0.81	0.38	0.88	1.2	0.45	0.85	0.99	0.29	0.75	-1.18	0.57
87	Tc00.1047053509417.9	trans-sialidase, putative	1958	5708.t00005	SIG	0.79	-1.12	0.98	0.96	1.56	0.5	0.91	0.49	0.53	0.83	-0.72	0.65
88	Tc00.1047053509387.19	trans-sialidase, putative	1315	8086.t00002	SIG	0.12	-1.77	0.79	0.69	1.5	0.1	0.56	0.17	0.45	0.69	0.29	0.22
89	Tc00.1047053509387.10	trans-sialidase, putative	3117	8086.t00001	SIG	0.5	-1.13	0.9	0.84	1.76	0.21	0.76	-0.06	0.89	0.64	-0.25	0.63
90	Tc00.1047053509377.20	trans-sialidase, putative	2355	8083.t00002	SIG	0.74	-1.29	0.42	1	2.41	1.3	0.88	0.37	0.39	0.78	-0.49	0.69
91	Tc00.1047053509313.9	trans-sialidase (pseudogene), putative	1108	5682.t00001	SIG	0.77	-1.12	0.68	0.98	1.73	0.64	0.87	0.35	0.67	0.81	-0.81	0.54
92	Tc00.1047053509295.30	trans-sialidase (pseudogene), putative	2499	8063.t00003	SIG	0.06	-1.01	0.66	0.41	1.84	0.32	0.05	-0.33	0	0.04	-0.82	0.2
93	Tc00.1047053509281.20	trans-sialidase, putative	2187	8059.t00002	SIG	0.9	-0.13	0.65	0.97	1.3	0.49	0.93	0.43	0.61	0.82	-1.34	0.71
94	Tc00.1047053509265.120	trans-sialidase, putative	2256	8054.t00012	SIG	0.14	-2.06	0.46	0.72	0.94	0.15	0.67	0.7	0.34	0.59	0.43	0.26
95	Tc00.1047053509265.110	trans-sialidase, putative	5247	8054.t00011	SIG	0.77	-2.49	0.38	0.93	0.43	0.27	0.94	0.99	0.48	0.92	0.25	0.47
96	Tc00.1047053509257.10	trans-sialidase, putative	2115	5671.t00001	SIG	0.41	-1.14	0.65	0.66	0.97	0.48	0.7	1.14	0.29	0.53	-0.63	0.9
97	Tc00.1047053509251.20	trans-sialidase, putative	2625	8050.t00002	SIG	0.6	-0.37	0.36	0.76	1.74	0.11	0.49	-0.27	1	0.46	-0.78	0.67
98	Tc00.1047053509225.30	trans-sialidase (pseudogene), putative	2193	5663.t00003	SIG	0.37	-0.39	0.57	0.67	1.66	0.31	0.35	-0.16	1.08	0.19	-0.91	0.38
99	Tc00.1047053509217.60	trans-sialidase (pseudogene), putative	2046	8040.t00006	SIG	0.84	-0.76	0.48	0.86	0.01	0.76	0.93	1.61	0.16	0.77	-0.71	0.45
100	Tc00.1047053509163.30	trans-sialidase (pseudogene), putative	2202	8020.t00003	SIG	0.72	0.06	0.66	0.61	-0.17	0.31	0.77	1.39	0.18	0.56	-0.98	0.72
101	Tc00.1047053509077.20	trans-sialidase (pseudogene), putative	2319	7988.t00002	SIG	0.6	-1.69	1.06	0.91	1.07	0.67	0.9	0.88	0.33	0.8	-0.14	0.46
102	Tc00.1047053509075.50	trans-sialidase, putative	2208	7987.t00005	SIG	0.18	-1.34	0.03	0.89	2.06	0.84	0.48	-0.12	0.57	0.23	-0.7	0.44
103	Tc00.1047053509019.10	trans-sialidase (pseudogene), putative	2223	7966.t00001	SIG	0.75	-0.38	0.24	0.74	0.92	0.22	0.8	0.84	0.4	0.84	-1.7	1.22
104	Tc00.1047053508983.20	trans-sialidase (pseudogene), putative	2784	7950.t00002	SIG	0.98	0.6	1.15	1	1.17	0.8	0.97	-0.86	0.96	0.97	-1.93	0.19
105	Tc00.1047053508963.40	trans-sialidase (pseudogene), putative	2277	7941.t00004	SIG	0.41	-1.56	0.43	0.46	-0.18	0.46	0.71	1.13	0.15	0.69	0.69	0.59
106	Tc00.1047053508939.10	trans-sialidase (pseudogene), putative	2334	7936.t00001	SIG	0.82	-0.39	0.36	0.9	1.71	0.17	0.84	-0.11	1.14	0.82	-1.03	0.32
107	Tc00.1047053508935.10	trans-sialidase, putative	2733	7934.t00001	SIG	0.65	-0.99	0.77	0.82	1.77	0.42	0.71	-0.43	0.34	0.72	-0.4	0.25
108	Tc00.1047053508919.180	trans-sialidase (pseudogene), putative	2868	7927.t00018	SIG	0.29	-1.1	0.23	0.16	2.53	0.86	0.4	-0.13	0.72	0.5	-0.64	0.42
109	Tc00.1047053508913.10	trans-sialidase (pseudogene), putative	2421	7926.t00001	SIG	0.81	-0.89	0.19	0.93	1.5	0.34	0.9	0.73	0.15	0.8	-1.27	0.5
110	Tc00.1047053508857.30	trans-sialidase, putative	2157	7901.t00003	SIG	0.76	-0.95	0.04	0.82	0.35	0.75	0.89	1.63	0.69	0.77	-0.8	0.75
111	Tc00.1047053508853.20	trans-sialidase, putative	2619	7899.t00002	SIG	0.97	-0.33	0.7	0.98	1.72	0.85	0.94	-0.6	1.5	0.95	-1.7	0.12
112	Tc00.1047053508831.220	trans-sialidase (pseudogene), putative	1392	7889.t00022	SIG	0.62	-1.72	0.57	0.78	0.81	0.64	0.8	1.09	0.27	0.77	-0.11	0.27
113	Tc00.1047053508789.120	trans-sialidase, putative	2772	7872.t00012	SIG	0.31	-0.34	0.69	0.68	1.74	0.02	0.38	-0.33	0.97	0.3	-0.77	0.5
114	Tc00.1047053508745.11	trans-sialidase, putative	1269	7855.t00009	SIG	0.11	-0.13	0.86	0.22	1.55	0.22	0.14	-0.66	0.95	0.3	-1.02	0.27
115	Tc00.1047053508717.60	trans-sialidase, putative	2358	7843.t00006	SIG	0.29	-0.27	0.2	0.53	0.86	0.26	0.54	0.79	0.29	0.12	-2.21	0.46
116	Tc00.1047053508639.10	trans-sialidase, putative	840	5601.t00001	SIG	0.53	-1.64	0.38	0.98	1.69	0.69	0.87	0.48	0.24	0.77	-0.4	0.56
117	Tc00.1047053508629.100	trans-sialidase (pseudogene), putative	3138	7807.t00010	SIG	0.26	-1.31	0.49	0.37	-0.34	0.41	0.58	1.39	0.25	0.45	0.32	0.61
118	Tc00.1047053508607.70	trans-sialidase (pseudogene), putative	2277	7798.t00007	SIG	0.41	-1.56	0.43	0.46	-0.18	0.46	0.71	1.13	0.15	0.69	0.69	0.59
119	Tc00.1047053508605.31	trans-sialidase (pseudogene), putative	2100	5598.t00006	SIG	0.6	-1.11	0.52	0.56	1.49	0.72	0.53	-0.43	0.31	0.49	-0.34	0.72
120	Tc00.1047053508593.20	trans-sialidase, putative	2724	7793.t00002	SIG	0.62	-1.75	0.9	0.85	1.38	0.1	0.81	0.22	0.55	0.86	0.35	0.57
121	Tc00.1047053508593.10	trans-sialidase, putative	2724	7793.t00001	SIG	0.62	-1.75	0.9	0.85	1.38	0.1	0.81	0.22	0.55	0.86	0.35	0.57
122	Tc00.1047053508529.40	trans-sialidase (pseudogene), putative	2076	7765.t00004	SIG	0.2	-2.11	0.15	0.72	0.88	0.5	0.73	0.96	0.21	0.62	0.32	0.42
123	Tc00.1047053508523.50	trans-sialidase, putative	1143	7762.t00005	SIG	0.78	-1	0.62	0.93	1.54	0.28	0.88	0.5	0.45	0.79	-0.77	0.84
124	Tc00.1047053508523.30	trans-sialidase, putative	2478	7762.t00003	SIG	0.94	0.46	0.89	0.99	1.98	1.21	0.87	-0.28	0.75	0.75	-1.26	0.64
125	Tc00.1047053508431.80	trans-sialidase (pseudogene), putative	2211	7727.t00008	SIG	0.87	-0.74	0.5	0.93	1.69	0.32	0.88	0.21	0.93	0.81	-0.95	0.5
126	Tc00.1047053508389.70	trans-sialidase (pseudogene), putative	2073	7710.t00007	SIG	0.85	-1.03	1.2	0.91	1.54	0.27	0.88	0.47	0.33	0.85	-0.86	0.01
127	Tc00.1047053508367.70	trans-sialidase (pseudogene), putative	1872	7701.t00007	SIG	0.65	-0.86	0.65	0.97	1.74	0.57	0.79	0.2	0.66	0.61	-0.78	0.83
128	Tc00.1047053508365.190	trans-sialidase, putative	2790	7700.t00019	SIG	0.35	-1.49	0.28	0.69	1.47	0.27	0.59	0.62	0.47	0.52	-0.55	0.45
129	Tc00.1047053508355.80	trans-sialidase, putative	2790	7695.t00008	SIG	0.53	-1.76	0.72	0.82	0.92	0.76	0.86	1.1	0.14	0.74	-0.1	0.55
130	Tc00.1047053508343.10	trans-sialidase, putative	1026	7693.t00001	SIG	0.78	-0.81	0.38	0.88	1.2	0.45	0.85	0.99	0.29	0.75	-1.18	0.57
131	Tc00.1047053508325.80	trans-sialidase (pseudogene), putative	2157	7686.t00008	SIG	0.06	-1.96	0.01	0.1	-0.65	0.26	0.57	1.18	0.22	0.43	0.44	0.28
132	Tc00.1047053508325.250	trans-sialidase (pseudogene), putative	2187	7686.t00025	SIG	0.73	-1.29	0.97	0.97	1.34	0.59	0.92	0.78	0.41	0.81	-0.56	0.78
133	Tc00.1047053508297.7	trans-sialidase, putative	1338	5567.t00008	SIG	0.42	-0.26	0.58	0.7	2.52	0.22	0.39	-0.2	0.13	0.18	-1.61	0.06
134	Tc00.1047053508293.60	trans-sialidase, putative	2901	7673.t00006	SIG	0.24	-0.38	0.66	0.68	1.73	0.19	0.13	-0.59	1.17	0.08	-0.79	0.23
135	Tc00.1047053508255.10	trans-sialidase (pseudogene), putative	1224	7659.t00002	SIG	0.14	-1.6	0.01	0.72	1.7	0.23	0.54	0.43	0.28	0.42	-0.36	0.67
136	Tc00.1047053508231.120	trans-sialidase (pseudogene), putative	933	7648.t00012	SIG	0.53	-1.64	0.38	0.98	1.69	0.69	0.87	0.48	0.24	0.77	-0.4	0.56
137	Tc00.1047053508219.170	trans-sialidase (pseudogene), putative	2673	7643.t00017	SIG	0.87	0.28	0.33	0.88	1.1	0.31	0.86	0.27	0.62	0.77	-1.4	0.76
138	Tc00.1047053508173.120	trans-sialidase, putative	1143	7624.t00012	SIG	0.79	0.05	0.27	0.58	-1.48	0.47	0.79	0.44	0.24	0.82	0.94	0.28
139	Tc00.1047053508165.200	trans-sialidase (pseudogene), putative	2703	7621.t00020	SIG	0.78	-0.5	0.69	0.89	1.7	0.34	0.78	-0.12	0.58	0.68	-0.76	0.84
140	Tc00.1047053508163.380	trans-sialidase (pseudogene), putative	2187	7620.t00038	SIG	0.88	-1.04	0.89	0.98	1.36	0.77	0.96	0.79	0.52	0.87	-0.9	0.67
141	Tc00.1047053508163.210	trans-sialidase (pseudogene), putative	2385	7620.t00021	SIG	0.07	-0.66	1.08	0.28	1.67	0.58	0.09	-0.48	0.49	0.12	-0.71	0.2
142	Tc00.1047053508139.250	trans-sialidase, putative	2310	7612.t00025	SIG	0.73	-1.32	0.83	1	1.87	0.61	0.83	-0.02	0.56	0.75	-0.67	1.08
143	Tc00.1047053508139.240	trans-sialidase, putative	2310	7612.t00024	SIG	0.73	-1.32	0.83	1	1.87	0.61	0.83	-0.02	0.56	0.75	-0.67	1.08
144	Tc00.1047053508089.10	trans-sialidase, putative	2154	7595.t00001	SIG	0.76	-0.95	0.04	0.82	0.35	0.75	0.89	1.63	0.69	0.77	-0.8	0.75
145	Tc00.1047053508061.20	trans-sialidase, putative	2511	7584.t00002	SIG	0.89	0.16	0.45	0.97	1.7	0.78	0.85	-0.48	0.4	0.79	-1.22	0.47
146	Tc00.1047053508053.10	trans-sialidase, putative	750	5538.t00001	SIG	0.91	-0.83	0.48	1	1.94	0.75	0.92	-0.17	0.59	0.9	-0.68	0.84
147	Tc00.1047053508047.60	trans-sialidase, putative	2772	7580.t00006	SIG	0.71	-0.62	0.53	0.84	1.75	0.29	0.76	-0.18	1	0.69	-0.68	0.49
148	Tc00.1047053508023.60	trans-sialidase (pseudogene), putative	2169	7573.t00006	SIG	0.8	-1.44	0.85	0.95	0.77	0.79	0.98	1.29	0.31	0.85	-0.49	0.46
149	Tc00.1047053508023.150	trans-sialidase (pseudogene), putative	2217	7573.t00015	SIG	0.79	-1.14	0.67	0.78	-0.57	0.95	0.96	1.25	0.35	0.91	0.51	0.22
150	Tc00.1047053507997.30	trans-sialidase, putative	2535	7563.t00003	SIG	0.62	-1.75	0.9	0.85	1.38	0.1	0.81	0.22	0.55	0.86	0.35	0.57
151	Tc00.1047053507997.14	trans-sialidase, putative	1695	7563.t00010	SIG	0.59	-1.51	0.61	0.87	1.71	0.1	0.72	0.03	0.69	0.72	-0.06	0.51
152	Tc00.1047053507995.20	trans-sialidase, putative	909	7562.t00002	SIG	0.58	-1.69	0.75	0.89	1.57	0.14	0.8	0.37	0.37	0.78	-0.16	0.42
153	Tc00.1047053507981.51	trans-sialidase (pseudogene), putative	774	7555.t00006	SIG	0.53	-0.9	0.37	0.53	1.71	0.55	0.63	-0.16	0.67	0.69	-0.75	0.32
154	Tc00.1047053507979.30	trans-sialidase, putative	2505	7554.t00003	SIG	0.47	-0.65	0.48	0.69	1.52	0.37	0.53	0.23	0.18	0.43	-0.88	0.76
155	Tc00.1047053507975.50	trans-sialidase (pseudogene), putative	2901	7552.t00005	SIG	0.29	-1.1	0.23	0.16	2.53	0.86	0.4	-0.13	0.72	0.5	-0.64	0.42
156	Tc00.1047053507907.10	trans-sialidase, putative	1095	7523.t00001	SIG	0.93	-1.72	0.71	0.99	1.02	0.16	0.98	0.94	0.59	0.95	-0.15	0.56
157	Tc00.1047053507899.5	trans-sialidase (pseudogene), putative	1200	7519.t00002	SIG	0.2	-2.11	0.15	0.72	0.88	0.5	0.73	0.96	0.21	0.62	0.32	0.42
158	Tc00.1047053507815.20	trans-sialidase (pseudogene), putative	2214	7481.t00002	SIG	0.99	0.54	0.45	0.91	-0.98	0.7	0.99	1.14	0.3	0.94	-0.51	0.45
159	Tc00.1047053507773.10	trans-sialidase, putative	2763	7464.t00001	SIG	0.74	-1.42	0.91	0.92	1.71	0.08	0.81	-0.04	0.6	0.83	-0.11	0.52
160	Tc00.1047053507729.30	trans-sialidase (pseudogene), putative	2223	5508.t00003	SIG	0.92	-0.96	0.8	0.98	1.61	0.43	0.95	0.36	0.75	0.92	-0.83	0.65
161	Tc00.1047053507653.110	trans-sialidase (pseudogene), putative	2955	7419.t00011	SIG	0.61	-1.82	0.62	0.77	0.11	0.56	0.87	0.61	0.21	0.87	1.04	0.31
162	Tc00.1047053507611.70	trans-sialidase (pseudogene), putative	2196	7402.t00007	SIG	0.06	-1.96	0.01	0.1	-0.65	0.26	0.57	1.18	0.22	0.43	0.44	0.28
163	Tc00.1047053507523.70	trans-sialidase, putative	2625	7370.t00007	SIG	0.07	-1.83	0.32	0.36	0.09	0.75	0.53	1.11	0.25	0.39	0.63	0.35
164	Tc00.1047053507479.70	trans-sialidase, putative	2847	5478.t00007	SIG	0.62	-1.71	1.09	0.81	1.12	0.12	0.8	0.05	0.47	0.8	0.55	0.43
165	Tc00.1047053507473.30	trans-sialidase, putative	2262	7352.t00003	SIG	0.98	-0.7	0.26	1	1.74	0.85	0.99	0.46	0.92	0.94	-1.24	0.54
166	Tc00.1047053507437.30	trans-sialidase (pseudogene), putative	2181	7335.t00003	SIG	0.9	-0.77	0.29	0.92	1.3	0.41	0.91	0.74	0.87	0.91	-1.09	0.73
167	Tc00.1047053507427.10	trans-sialidase, putative	2487	7332.t00001	SIG	0.49	-1.55	0.6	0.72	2.2	0.09	0.59	0.21	0.41	0.55	-0.64	1.18
168	Tc00.1047053507381.20	trans-sialidase (pseudogene), putative	2484	7313.t00002	SIG	0.95	-1.52	0.87	1	1.62	0.85	1	0.41	0.69	0.99	-0.67	0.34
169	Tc00.1047053507313.20	trans-sialidase, putative	3138	7295.t00002	SIG	0.73	-1.32	0.91	0.91	1.92	0.74	0.84	-0.18	0.46	0.84	-0.38	0.45
170	Tc00.1047053507283.39	trans-sialidase (pseudogene), putative	1779	7283.t00004	SIG	0.83	-0.04	0.2	0.88	1.5	0.16	0.79	-0.06	1.06	0.68	-1.13	0.58
171	Tc00.1047053507233.70	trans-sialidase (pseudogene), putative	2022	7262.t00007	SIG	0.91	-0.57	0.95	0.92	0.83	0.39	0.94	1.16	0.67	0.89	-1.44	0.71
172	Tc00.1047053507231.20	trans-sialidase (pseudogene), putative	1986	7261.t00002	SIG	0.99	1.03	0.47	0.94	-0.73	0.69	1	0.76	0.36	0.94	-0.9	0.42
173	Tc00.1047053507213.40	trans-sialidase, putative	2184	7254.t00004	SIG	0.66	-0.2	0.12	0.62	-0.3	0.46	0.85	1.55	0.2	0.56	-0.81	0.76
174	Tc00.1047053507179.7	trans-sialidase (pseudogene), putative	2124	7239.t00003	SIG	0.81	-0.73	0.45	0.61	1.77	0.48	0.73	-0.03	0.53	0.88	-1.42	0.3
175	Tc00.1047053507133.20	trans-sialidase, putative	270	7219.t00001	SIG	0.46	-1.67	1.13	0.7	0.16	0.64	0.86	1.01	0.2	0.79	0.56	0.2
176	Tc00.1047053507125.10	trans-sialidase, putative	2367	7217.t00001	SIG	0.66	-1.65	0.97	0.97	1.57	0.51	0.87	0.26	0.57	0.86	-0.02	0.62
177	Tc00.1047053507121.11	trans-sialidase, putative	2154	5438.t00006	SIG	0.78	-1.01	0.22	0.76	1.69	0.25	0.84	0.37	0.61	0.81	-0.96	0.35
178	Tc00.1047053507075.30	trans-sialidase (pseudogene), putative	1917	7197.t00003	SIG	0.68	-0.81	0.6	0.94	1.86	0.35	0.77	-0.29	0.78	0.76	-0.43	0.87
179	Tc00.1047053507071.80	trans-sialidase, putative	2871	7195.t00008	SIG	0.87	-0.41	0.5	0.94	1.73	0.28	0.85	-0.23	0.73	0.84	-0.87	0.61
180	Tc00.1047053507069.40	trans-sialidase, putative	2862	7194.t00004	SIG	0.13	-1.02	0.91	0.41	1.71	0.57	0.46	-0.3	0.36	0.33	-0.74	0.18
181	Tc00.1047053507069.160	trans-sialidase, putative	2874	7194.t00016	SIG	0.77	-0.18	0.4	0.86	1.7	0.51	0.78	-0.16	1.03	0.71	-1.02	0.53
182	Tc00.1047053507059.50	trans-sialidase, putative	2781	7191.t00005	SIG	0.77	-0.38	0.46	0.86	1.7	0.44	0.78	-0.34	0.9	0.73	-0.72	0.53
183	Tc00.1047053507051.11	trans-sialidase, putative	954	7188.t00003	SIG	0.79	-0.65	1.01	0.69	2.24	0.71	0.77	0.04	0.5	0.8	-1.21	0.72
184	Tc00.1047053506975.90	trans-sialidase, putative	3117	7159.t00009	SIG	0.13	-1.03	0.93	0.78	1.92	0.51	0.21	-0.48	0.71	0.34	-0.28	0.77
185	Tc00.1047053506973.120	trans-sialidase, putative	2691	5421.t00012	SIG	0.88	-1.17	0.85	0.98	1.53	0.53	0.96	0.59	0.41	0.89	-0.81	0.73
186	Tc00.1047053506971.30	trans-sialidase (pseudogene), putative	1989	7158.t00003	SIG	0.87	-1.12	0.75	0.97	1.42	0.7	0.94	0.72	0.62	0.89	-0.74	0.81
187	Tc00.1047053506967.60	trans-sialidase, putative	2904	7156.t00006	SIG	0.06	-0.68	0.58	0.38	1.66	0.77	0.05	-0.35	0.4	0.04	-0.74	0.19
188	Tc00.1047053506961.25	trans-sialidase, putative	3135	7153.t00019	SIG	0.06	-2.66	0.1	0.18	-0.34	0.7	0.41	0.81	0.35	0.55	1.38	0.1
189	Tc00.1047053506961.150	trans-sialidase, putative	3180	7153.t00015	SIG	0.71	-1.69	0.88	0.83	1.46	0.26	0.83	0.35	0.22	0.77	-0.15	0.46
190	Tc00.1047053506951.90	trans-sialidase, putative	2751	5418.t00009	SIG	0.8	-1.41	1.14	0.94	1.6	0.09	0.89	0.05	0.72	0.87	-0.05	0.63
191	Tc00.1047053506923.10	trans-sialidase (pseudogene), putative	2676	5412.t00001	SIG	0.78	-0.81	0.38	0.88	1.2	0.45	0.85	0.99	0.29	0.75	-1.18	0.57
192	Tc00.1047053506899.10	trans-sialidase, putative	1110	7133.t00001	SIG	0.81	-0.19	0.32	0.87	1.7	0.37	0.74	-0.31	0.83	0.56	-0.94	0.66
193	Tc00.1047053506885.140	trans-sialidase (pseudogene), putative	2952	7127.t00014	SIG	0.17	-2.64	0.38	0.53	0.84	0.36	0.58	0.59	0.38	0.54	0.09	0.32
194	Tc00.1047053506847.50	trans-sialidase (pseudogene), putative	2994	5402.t00005	SIG	0.67	-1.6	0.02	0.87	1.4	1.01	0.85	0.92	0.07	0.73	-0.64	0.61
195	Tc00.1047053506841.20	trans-sialidase, putative	2358	5401.t00002	SIG	0.3	-0.46	0.18	0.54	0.85	0.26	0.61	0.97	0.36	0.16	-2.15	0.29
196	Tc00.1047053506803.20	trans-sialidase (pseudogene), putative	2193	7101.t00002	SIG	0.46	-1.27	0.24	0.5	-0.35	0.69	0.7	1.39	0.15	0.64	0.25	0.59
197	Tc00.1047053506767.170	trans-sialidase (pseudogene), putative	2385	7088.t00017	SIG	0.29	-1.39	0.66	0.3	-0.61	0.66	0.66	1.12	0.28	0.63	0.86	0.49
198	Tc00.1047053506717.80	trans-sialidase, putative	3168	7065.t00008	SIG	0.42	-1.02	0.59	0.76	1.78	0.28	0.53	-0.11	0.69	0.44	-0.44	0.41
199	Tc00.1047053506703.90	trans-sialidase, putative	2850	7060.t00009	SIG	0.42	-1.18	0.73	0.63	1.61	0.48	0.61	-0.12	0.81	0.52	-0.73	0.53
200	Tc00.1047053506683.190	trans-sialidase, putative	2262	7053.t00019	SIG	0.94	-1.53	1.11	1	1.49	0.9	1	0.97	0.56	0.98	-0.63	0.14
201	Tc00.1047053506623.20	trans-sialidase (pseudogene), putative	3132	7026.t00002	SIG	0.69	-1.55	0.58	0.95	1.8	0.39	0.85	0.11	0.51	0.82	-0.23	0.65
202	Tc00.1047053506577.80	trans-sialidase, putative	2718	7005.t00008	SIG	0.04	-1.9	0.19	0.59	1.32	0.35	0.43	0.82	0.18	0.1	-0.11	0.6
203	Tc00.1047053506539.10	trans-sialidase (pseudogene), putative	2061	6990.t00001	SIG	0.78	-0.78	0.79	0.9	1.78	0.33	0.84	0.09	0.86	0.78	-0.85	0.31
204	Tc00.1047053506537.200	trans-sialidase, putative	3339	5372.t00020	SIG	0.57	-0.92	0.7	0.94	1.92	0.86	0.75	-0.11	0.69	0.65	-0.57	0.72
205	Tc00.1047053506515.29	trans-sialidase, putative	817	6980.t00003	SIG	0.47	-0.65	0.48	0.69	1.52	0.37	0.53	0.23	0.18	0.43	-0.88	0.76
206	Tc00.1047053506471.100	trans-sialidase, putative	2502	5370.t00010	SIG	0.85	-1.57	0.62	0.91	0.97	0.74	0.91	1.28	0.7	0.87	-0.49	0.28
207	Tc00.1047053506451.20	trans-sialidase, putative	2415	6950.t00002	SIG	0.68	-1.6	0.81	0.91	1.46	0.13	0.87	0.45	0.62	0.8	-0.15	0.53
208	Tc00.1047053506449.10	trans-sialidase, putative	516	6949.t00001	SIG	0.89	-0.91	0.72	0.98	1.92	0.44	0.89	-0.33	0.7	0.89	-0.46	0.69
209	Tc00.1047053506443.100	trans-sialidase, putative	2769	6946.t00010	SIG	0.72	-1.66	1.16	0.89	1.4	0.35	0.82	0.26	0.38	0.84	0.04	0.49
210	Tc00.1047053506427.10	trans-sialidase, putative	2937	6940.t00001	SIG	0.52	-1.15	0.81	0.86	1.58	0.58	0.76	0.51	0.08	0.52	-0.76	0.77
211	Tc00.1047053506377.10	trans-sialidase, putative	585	6920.t00001	SIG	0.91	-1.29	0.27	0.98	2.39	0.04	0.95	0.21	0.41	0.94	-0.73	0.63
212	Tc00.1047053506373.39	trans-sialidase, putative	552	6918.t00004	SIG	0.64	-1.21	0.5	0.94	1.91	0.8	0.75	-0.06	0.92	0.73	-0.34	0.65
213	Tc00.1047053506331.50	trans-sialidase (pseudogene), putative	3129	6900.t00005	SIG	0.69	-1.55	0.58	0.95	1.8	0.39	0.85	0.11	0.51	0.82	-0.23	0.65
214	Tc00.1047053506251.70	trans-sialidase (pseudogene), putative	2940	6871.t00007	SIG	0.76	-0.93	0.82	0.99	1.83	0.63	0.84	0.01	0.65	0.76	-0.6	0.78
215	Tc00.1047053506245.250	trans-sialidase, putative	2895	6868.t00025	SIG	0.83	-0.85	0.66	0.92	1.84	0.26	0.85	-0.16	1.22	0.85	-0.59	0.34
216	Tc00.1047053506183.90	trans-sialidase (pseudogene), putative	2766	5342.t00009	SIG	0.08	-2.4	0.43	0.34	0.71	0.42	0.39	0.33	0.1	0.45	0.37	0.54
217	Tc00.1047053506139.170	trans-sialidase (pseudogene), putative	2703	5336.t00017	SIG	0.35	-0.8	0.65	0.54	1.57	0.71	0.15	-0.57	0.19	0.15	-0.62	0.8
218	Tc00.1047053506101.20	trans-sialidase (pseudogene), putative	2268	6812.t00002	SIG	0.38	-2.18	0.63	0.49	0.13	0.09	0.62	0.6	0.56	0.55	0.49	0.6
219	Tc00.1047053506003.39	trans-sialidase, putative	1839	6772.t00004	SIG	0.18	-1.57	1.07	0.76	1.19	0.29	0.7	0.82	0.16	0.51	-0.32	0.25
220	Tc00.1047053505997.80	trans-sialidase, putative	3117	6769.t00008	SIG	0.05	-1.28	0.62	0.71	1.91	0.34	0.19	0	0.48	0.13	-0.44	0.53
221	Tc00.1047053505975.20	trans-sialidase, putative	4341	6760.t00002	SIG	0.85	-1.85	0.74	0.95	0.93	0.25	0.96	0.88	0.43	0.94	0.09	0.53
222	Tc00.1047053505931.30	trans-sialidase, putative	2085	6741.t00003	SIG	0.34	-1.4	0.25	0.53	-0.33	0.26	0.81	1.75	0.31	0.63	0.01	0.37
223	Tc00.1047053505919.20	trans-sialidase, putative	2187	6736.t00002	SIG	0.84	0.54	0.44	0.76	-0.11	0.49	0.87	1.06	0.24	0.61	-1.3	0.49
224	Tc00.1047053505363.19	trans-sialidase, putative	1339	6584.t00002	SIG	0.74	-1.17	0.94	0.87	0.73	0.52	0.93	1.28	0.24	0.75	-0.67	0.48
225	Tc00.1047053505363.10	trans-sialidase, putative	2199	6584.t00001	SIG	0.86	0.78	0.36	0.74	-1.15	0.84	0.82	1.04	0.18	0.81	-0.31	0.3
226	Tc00.1047053505267.20	trans-sialidase (pseudogene), putative	1821	6557.t00002	SIG	0.72	-0.91	0.63	0.94	1.59	0.45	0.84	0.47	0.4	0.72	-0.9	0.8
227	Tc00.1047053505231.20	trans-sialidase, putative	2310	6548.t00002	SIG	0.89	-0.95	0.81	0.99	1.69	0.62	0.96	0.28	0.66	0.91	-0.76	0.75
228	Tc00.1047053505023.10	trans-sialidase (pseudogene), putative	2181	6478.t00001	SIG	0.9	-0.77	0.29	0.92	1.3	0.41	0.91	0.74	0.87	0.91	-1.09	0.73
229	Tc00.1047053504769.190	trans-sialidase (pseudogene), putative	2319	6389.t00019	SIG	0.8	-0.76	0.47	0.92	1.57	0.38	0.87	0.36	0.71	0.83	-0.91	0.73
230	Tc00.1047053504639.60	trans-sialidase, putative	1182	6350.t00006	SIG	0.75	-1.24	1.01	0.97	1.84	0.61	0.82	-0.04	0.62	0.79	-0.33	0.54
231	Tc00.1047053504637.21	trans-sialidase (pseudogene), putative	2208	6349.t00002	SIG	0.67	-1.15	0.54	0.66	1.72	0.2	0.67	0.15	0.48	0.73	-0.88	0.21
232	Tc00.1047053504579.20	trans-sialidase (pseudogene), putative	2397	6334.t00003	SIG	0.75	-0.38	0.24	0.74	0.92	0.22	0.8	0.84	0.4	0.84	-1.7	1.22
233	Tc00.1047053504429.50	trans-sialidase (pseudogene), putative	3006	6289.t00005	SIG	0.78	-1.23	0.93	1	1.73	0.7	0.93	0.23	0.38	0.86	-0.47	0.79
234	Tc00.1047053504343.10	trans-sialidase, putative	2403	6264.t00001	SIG	0.75	-1.51	0.86	0.91	1.32	0.45	0.95	0.85	0.39	0.83	-0.53	0.37
235	Tc00.1047053504341.10	trans-sialidase, putative	2784	5000.t00001	SIG	0.66	-1.67	0.65	0.92	1.6	0.13	0.84	0.32	0.68	0.8	-0.08	0.63
236	Tc00.1047053504241.80	trans-sialidase (pseudogene), putative	2676	4979.t00008	SIG	0.95	-0.53	0.78	0.99	1.24	0.56	0.97	0.49	0.62	0.92	-2.18	0.29
237	Tc00.1047053504229.100	trans-sialidase (pseudogene), putative	2199	4973.t00010	SIG	0.72	-0.66	0.48	0.68	-0.63	0.04	0.84	1.4	0.24	0.76	-0.09	0.76
238	Tc00.1047053504205.20	trans-sialidase (pseudogene), putative	2685	4961.t00002	SIG	0.88	-0.6	1.08	0.94	1.81	0.07	0.86	-0.43	0.7	0.87	-0.63	0.29
239	Tc00.1047053504183.20	trans-sialidase, putative	2484	4950.t00002	SIG	0.92	-0.46	0.04	0.99	1.77	0.53	0.93	-0.13	0.83	0.92	-0.96	0.88
240	Tc00.1047053504145.10	trans-sialidase, putative	2241	4931.t00001	SIG	0.8	0.65	0.53	0.81	0.72	0.37	0.77	0.31	0.41	0.52	-1.47	0.51
241	Tc00.1047053504115.10	trans-sialidase, putative	3162	4916.t00001	SIG	0.84	-1.86	0.75	0.96	1.47	0.5	0.91	0.31	0.58	0.91	0.17	0.64
242	Tc00.1047053504101.40	trans-sialidase (pseudogene), putative	2280	4909.t00004	SIG	0.15	-1.92	0.91	0.2	1.85	0.66	0.41	0.44	0.44	0.43	-0.59	0.26
243	Tc00.1047053504099.50	trans-sialidase, putative	2178	4908.t00005	SIG	0.93	-0.75	0.72	0.99	1.35	0.58	0.99	0.73	0.54	0.91	-1.09	0.79
244	Tc00.1047053504081.390	trans-sialidase (pseudogene), putative	2742	4899.t00039	SIG	0.48	0.07	0.44	0.73	1.66	0.3	0.12	-0.89	0.82	0.2	-0.67	0.5
245	Tc00.1047053504055.130	trans-sialidase (pseudogene), putative	2415	4886.t00013	SIG	0.88	-1.18	0.49	0.98	1.68	0.7	0.96	0.61	0.6	0.89	-1.02	0.17
246	Tc00.1047053503955.40	trans-sialidase, putative	2154	4836.t00004	SIG	0.1	-1.1	0.03	0.12	-0.56	0.43	0.73	1.83	0.2	0.33	-0.1	0.16
247	Tc00.1047053503861.40	trans-sialidase, putative	3114	4789.t00004	SIG	0.43	-0.75	0.81	0.89	1.84	0.28	0.47	-0.25	0.82	0.38	-0.55	0.73
248	Tc00.1047053503769.20	trans-sialidase (pseudogene), putative	2790	4743.t00002	SIG	0.53	-1.76	0.72	0.82	0.92	0.76	0.86	1.1	0.14	0.74	-0.1	0.55
249	Tc00.1047053503739.20	trans-sialidase (pseudogene), putative	5379	4728.t00002	SIG	0.78	-1.9	0.7	0.94	1.05	0.28	0.9	0.81	0.37	0.89	0.1	0.43
250	Tc00.1047053503587.30	trans-sialidase, putative	2613	4652.t00003	SIG	0.75	-0.46	0.49	0.92	1.76	0.12	0.76	-0.32	0.97	0.73	-0.66	0.75
251	Tc00.1047053503533.30	trans-sialidase, putative	2757	4625.t00003	SIG	0.56	-0.93	0.23	0.67	1.87	0.06	0.64	-0.49	1.02	0.7	-0.4	0.19
252	Tc00.1047053503447.50	trans-sialidase, putative	2658	4582.t00005	SIG	0.74	-1.74	1.2	0.87	1.07	0.07	0.86	0.26	0.41	0.87	0.47	0.49
253	Tc00.1047053472357.10	trans-sialidase, putative	2442	25507.t00001	SIG	0.33	-1.7	0.26	0.83	1.72	0.13	0.48	-0.04	0.78	0.61	0.19	0.65
254	Tc00.1047053452475.10	trans-sialidase, putative	687	3062.t00001	SIG	0.81	-0.99	0.84	0.94	1.82	0.27	0.83	-0.12	0.74	0.85	-0.47	0.64
255	Tc00.1047053429185.20	trans-sialidase (pseudogene), putative	1584	1801.t00002	SIG	0.38	-0.82	0.28	0.92	1.98	0.67	0.5	-0.2	0.77	0.44	-0.74	0.7
256	Tc00.1047053424383.9	trans-sialidase (pseudogene), putative	1822	1544.t00002	SIG	0.92	0.86	0.45	0.93	0.65	0.69	0.91	0.19	0.41	0.8	-1.62	0.07
257	Tc00.1047053423205.10	trans-sialidase, putative	408	1475.t00001	SIG	0.5	-1.11	0.28	0.99	2.02	0.64	0.71	-0.12	0.51	0.58	-0.64	0.64
258	Tc00.1047053401569.10	trans-sialidase, putative	1173	295.t00001	SIG	0.89	-0.79	0.34	0.96	1.34	0.39	0.95	0.86	0.16	0.86	-1.32	0.59
259	Tc00.1047053398477.10	trans-sialidase, putative	2364	8957.t00001	SIG	0.67	-1.18	0.97	0.94	1.57	0.3	0.82	0.54	0.41	0.68	-0.74	0.5
