# Supplementary material for: The steady-state transcriptome of the four major life-cycle stages of Trypanosoma cruzi
Source: BMC Genomics. 2009 Aug 7;10:370. doi: 10.1186/1471-2164-10-370 (PMC2907688; doi:10.1186/1471-2164-10-370)
Supplement: Additional file 9 — Microarray data for Figure 5A, ribosomal protein genes significantly regulated during the life-cycle of Trypanosoma cruzi. The file consists of one table. Percentiles are the percentile ranks for the signal intensities within each stage. For example, a spot with a percentile of 50% in amastigotes was brighter than 50% of all of the spots in the amastigote channel. Ratios are the mean log2(stage/reference) ratios for the three biological replicates. Standard deviations are for the log2 ratios in the three biological replicates. [file 1471-2164-10-370-S9.xls]

## Sheet: ribosomal protein genes
Figure 4A Gene Order	ORF	Gene Name	Gene Size	Gene ID	SAM Result	amastigote percentile	amastigote log2ratio	amastigote std dev	trypomastigote percentile	trypomastigote log2ratio	trypomastigote std dev	metacyclic percentile	metacyclic log2ratio	metacyclic std dev	epimastigote percentile	epimastigote log2ratio	epimastigote std dev
1	Tc00.1047053511825.200	40S ribosomal protein L14, putative	867	8798.t00020	SIG	0.56	-0.32	0.36	0.49	-1.03	0.06	0.65	1.19	0.46	0.57	0.19	0.5
2	Tc00.1047053511287.90	ribosome biogenesis protein, putative	912	6090.t00009	SIG	0.33	-1.1	0.2	0.38	-0.76	0.06	0.58	0.98	0.48	0.55	0.81	0.18
3	Tc00.1047053511277.4	30S ribosomal protein S8, putative	591	8643.t00070	SIG	0.52	1.26	0.14	0.43	0.61	0.07	0.23	-1.01	0.14	0.25	-0.9	0.14
4	Tc00.1047053511233.7	60S ribosomal protein L10a, putative	317	8629.t00019	SIG	0.98	0.84	0.21	0.97	-0.88	0.77	0.98	-0.78	0.34	1	1.06	0.48
5	Tc00.1047053510823.70	60S acidic ribosomal protein, putative	330	8510.t00007	SIG	0.92	0.54	0.14	0.85	-0.97	0.12	0.88	-0.68	0.6	0.92	0.95	0.25
6	Tc00.1047053509775.49	ribosomal protein L2, putative	351	5781.t00007	SIG	0.53	0.81	0.42	0.46	0.21	0.53	0.34	-1.44	0.31	0.44	0.18	0.71
7	Tc00.1047053509715.9	exosome complex exonuclease RRP41A, putative	585	8179.t00019	SIG	0.63	-0.03	0.1	0.57	-0.49	0.15	0.57	-0.78	0.26	0.72	1.1	0.7
8	Tc00.1047053508827.70	40S ribosomal protein S17, putative	591	7887.t00007	SIG	0.88	0.42	0	0.8	-0.97	0.37	0.84	-0.75	0.52	0.89	1.04	0.71
9	Tc00.1047053508461.490	60S ribosomal protein L23, putative	420	7739.t00049	SIG	0.94	0.42	0.29	0.87	-1.13	0.29	0.9	-0.45	0.42	0.95	0.87	0.59
10	Tc00.1047053508461.480	60S ribosomal protein L23, putative	420	7739.t00048	SIG	0.95	0.58	0.03	0.9	-1.02	0.33	0.92	-0.75	0.35	0.97	1.06	0.44
11	Tc00.1047053508277.120	ribosomal protein S6, putative	381	7667.t00012	SIG	0.76	1.13	0.66	0.73	0.18	0.45	0.6	-1.13	0.47	0.65	-0.4	0.42
12	Tc00.1047053508207.100	60S ribosomal protein L7, putative	729	7638.t00010	SIG	0.9	0.05	0.24	0.85	-0.85	0.35	0.88	-0.85	0.17	0.94	1.19	0.47
13	Tc00.1047053508197.10	60S ribosomal protein L11, putative	579	7634.t00001	SIG	0.94	-0.09	0.27	0.87	-1.17	0.53	0.94	-0.11	0.15	0.97	1.21	0.65
14	Tc00.1047053508175.309	60S ribosomal protein L19, putative	1032	7625.t00045	SIG	0.95	-0.1	0.76	0.91	-1.12	0.47	0.95	-0.15	0.19	0.99	1.33	0.7
15	Tc00.1047053507795.100	mitochondrial ribosomal protein L3, putative	1422	7473.t00010	SIG	0.34	0.88	0.15	0.27	-0.44	0.4	0.21	-1.2	0.67	0.27	0.52	0.46
16	Tc00.1047053507519.110	60S ribosomal protein L7, putative	729	7368.t00011	SIG	0.93	0.07	0.24	0.88	-1.08	0.31	0.92	-0.35	0.39	0.97	1.12	0.62
17	Tc00.1047053507061.20	ribosomal protein L2, putative	1293	5432.t00002	SIG	0.47	0.9	0.18	0.42	0.38	0.34	0.19	-1.57	0.25	0.37	0.11	0.52
18	Tc00.1047053506977.49	ribosomal proteins L36, putative	390	7160.t00015	SIG	0.87	-0.16	0.12	0.78	-0.92	0.3	0.82	-1.07	0.25	0.93	1.16	0.79
19	Tc00.1047053506679.100	40S ribosomal protein S18, putative	462	7052.t00010	SIG	0.9	-0.11	0.13	0.83	-0.97	0.31	0.89	-0.46	0.12	0.94	1.27	0.5
20	Tc00.1047053506657.79	50S ribosomal protein L16, putative	501	7042.t00008	SIG	0.54	1.3	0.55	0.31	-0.35	0.01	0.3	-0.91	0.2	0.38	-0.23	0.5
21	Tc00.1047053506605.150	60S ribosomal protein, putative	555	7018.t00015	SIG	0.75	1.22	0.21	0.64	-0.98	0.36	0.68	-0.55	0.01	0.7	0.22	0.92
22	Tc00.1047053506559.470	ribosomal protein L35A, putative	450	6996.t00047	SIG	0.78	-0.43	0.05	0.76	-0.89	0.17	0.81	-0.07	0.44	0.86	1.14	0.61
23	Tc00.1047053506405.149	ribosomal protein L21E (60S), putative	480	6931.t00018	SIG	0.86	-0.94	0.16	0.77	-1.06	0.27	0.95	0.68	0.25	0.99	1.24	0.26
24	Tc00.1047053506401.320	60S ribosomal protein L7a, putative	960	6930.t00032	SIG	0.99	0.11	0.02	0.94	-1.54	0.4	0.99	0.59	0.34	1	1.84	0
25	Tc00.1047053506249.60	40S ribosomal protein S8, putative	783	6870.t00006	SIG	0.63	0.71	0.27	0.61	0.91	0.15	0.5	-0.39	0.65	0.44	-1.47	0.61
26	Tc00.1047053506241.170	40S ribosomal protein S6, putative	753	6866.t00017	SIG	0.8	-0.18	0.17	0.72	-1.29	0.4	0.81	0.21	0.17	0.86	1.18	0.28
27	Tc00.1047053503801.20	ribosomal protein S26, putative	339	4759.t00002	SIG	0.9	0.25	0.3	0.87	-0.83	0.17	0.88	-0.73	0.58	0.93	1.09	0.42
28	Tc00.1047053503653.30	ribosomal RNA processing protein 41B, putative	855	4685.t00003	SIG	0.6	0.61	0.52	0.65	1.06	0.41	0.56	-0.51	0.5	0.47	-1.19	0.13
29	Tc00.1047053503395.50	40S ribosomal protein S12, putative	426	4556.t00005	SIG	0.96	1.02	0.48	0.9	-0.41	0.51	0.88	-1.36	0.46	0.94	0.56	0.84
30	Tc00.1047053503395.40	60S ribosomal protein L18, putative	972	4556.t00004	SIG	0.79	-0.89	0.71	0.95	1.74	0.4	0.85	0.19	0.56	0.77	-0.76	0.74
31	Tc00.1047053469435.4	ribosomal protein L14, putative	567	3830.t00002	SIG	0.44	0.37	0.27	0.36	0.35	0.36	0.18	-1.56	0.31	0.45	0.56	0.6
32	Tc00.1047053422921.20	50S ribosomal protein L17, putative	585	1457.t00002	SIG	0.48	-1.19	0.86	0.84	1.83	0.47	0.63	-0.47	0.54	0.65	0.01	0.61
