# Supplementary material for: The steady-state transcriptome of the four major life-cycle stages of Trypanosoma cruzi
Source: BMC Genomics. 2009 Aug 7;10:370. doi: 10.1186/1471-2164-10-370 (PMC2907688; doi:10.1186/1471-2164-10-370)
Supplement: Additional file 10 — Microarray data for Figure 5C, mucin genes significantly regulated during the life-cycle of Trypanosoma cruzi. The file consists of one table. Percentiles are the percentile ranks for the signal intensities within each stage. For example, a spot with a percentile of 50% in amastigotes was brighter than 50% of all of the spots in the amastigote channel. Ratios are the mean log2(stage/reference) ratios for the three biological replicates. Standard deviations are for the log2 ratios in the three biological replicates. [file 1471-2164-10-370-S10.xls]

## Sheet: mucins
Figure 4C Gene Order	ORF	Gene Name	Gene Size	Gene ID	SAM Result	amastigote percentile	amastigote log2ratio	amastigote std dev	trypomastigote percentile	trypomastigote log2ratio	trypomastigote std dev	metacyclic percentile	metacyclic log2ratio	metacyclic std dev	epimastigote percentile	epimastigote log2ratio	epimastigote std dev
1	Tc00.1047053511625.100	mucin TcMUCII, putative	633	8738.t00010	SIG	0.04	-1.69	0.06	0.05	-0.48	0.09	0.23	0.42	0.37	0.28	0.78	0.82
2	Tc00.1047053511613.50	mucin TcMUCII, putative	684	8734.t00005	SIG	0.96	1.42	0.21	0.94	0.25	0.57	0.89	-1.11	0.58	0.9	-0.48	0.43
3	Tc00.1047053511605.90	mucin TcMUCII, putative	666	6163.t00009	SIG	0.12	-1.2	0.48	0.58	1.72	0.48	0.28	-0.1	0.72	0.25	-0.31	0.35
4	Tc00.1047053511603.70	mucin TcMUCII, putative	972	6162.t00007	SIG	0.04	-1.43	0.05	0.04	-1.07	0.37	0.23	1.34	0.11	0.09	0.27	0.33
5	Tc00.1047053511599.110	mucin TcMUCII, putative	630	8732.t00011	SIG	0.75	0.17	0.3	0.88	2.1	0.19	0.7	-0.38	0.89	0.49	-1.27	0.66
6	Tc00.1047053511593.20	mucin TcMUCII, putative	522	8731.t00002	SIG	0.97	-0.57	0.12	1	2.04	0.53	0.98	-0.12	0.73	0.98	-0.91	0.3
7	Tc00.1047053511565.30	mucin TcMUCII, putative	630	8724.t00003	SIG	0.87	-0.01	0.72	0.96	1.66	0.12	0.88	-0.19	0.76	0.87	-1.03	0.53
8	Tc00.1047053511405.40	mucin TcMUCII (pseudogene), putative	372	8685.t00004	SIG	0.94	-0.14	0.05	0.97	1.71	0.31	0.93	-0.29	1.1	0.93	-1.08	0.29
9	Tc00.1047053511405.10	mucin TcMUCI, putative	390	8685.t00001	SIG	0.95	-1.06	0.47	0.98	1.93	0.25	0.95	-0.12	0.9	0.96	-0.63	0.32
10	Tc00.1047053511259.130	mucin TcMUCII, putative	639	8637.t00013	SIG	0.25	-0.08	0.33	0.67	1.74	0.25	0.04	-1.4	1.19	0.04	-1.44	0.54
11	Tc00.1047053511255.660	mucin TcMUCII, putative	669	8635.t00074	SIG	0.39	-1.08	0.3	0.68	1.7	0.53	0.37	-0.4	0.97	0.25	-0.37	0.33
12	Tc00.1047053511255.640	mucin TcMUCII, putative	573	8635.t00064	SIG	0.06	-2.02	0.05	0.06	-1.14	0.65	0.73	0.65	0.22	0.8	1.04	0.35
13	Tc00.1047053511255.604	mucin TcMUCII, putative	579	8635.t00072	SIG	0.12	-0.75	0.35	0.49	1.61	0.85	0.14	-0.48	0.72	0.12	-0.34	0.2
14	Tc00.1047053511255.299	mucin TcMUCII, putative	573	8635.t00073	SIG	0.54	-0.14	0.34	0.7	1.64	0.32	0.21	-0.68	1.02	0.17	-0.6	0.32
15	Tc00.1047053511213.50	mucin TcMUCII, putative	612	8622.t00005	SIG	0.96	-0.17	0.76	1	2.54	0	1	0.51	0.2	0.99	-1.06	0.69
16	Tc00.1047053511149.100	mucin TcMUCII, putative	591	8608.t00010	SIG	0.98	-0.78	0.21	0.99	1.95	0.56	0.98	0.08	0.53	0.97	-0.87	0.41
17	Tc00.1047053511149.10	mucin TcMUCII, putative	711	8608.t00001	SIG	0.97	-1.19	0.02	1	1.61	0.44	0.99	0.77	0.84	0.98	-0.83	0.67
18	Tc00.1047053511099.40	mucin TcMUCII, putative	948	8596.t00004	SIG	0.96	-1.25	0.38	0.99	1.36	0.93	0.99	0.72	0.51	0.97	-0.81	0.77
19	Tc00.1047053510979.60	mucin TcMUCII, putative	489	8559.t00006	SIG	0.09	-2.65	0.1	0.55	0.68	0.57	0.38	0.43	0.35	0.44	0.6	0.52
20	Tc00.1047053510799.60	mucin TcMUCII, putative	915	5991.t00006	SIG	0.09	0.03	0.7	0.46	2.61	0.36	0.03	-0.9	0.93	0.04	-0.72	0.52
21	Tc00.1047053510789.10	mucin TcMUCII, putative	669	8499.t00001	SIG	0.62	-1.64	0.7	0.71	-0.15	0.37	0.84	0.78	0.38	0.84	1.04	0.1
22	Tc00.1047053510715.120	mucin TcMUCII, putative	669	8472.t00012	SIG	0.1	-1.49	0.22	0.47	1.57	0.59	0.38	-0.06	0.48	0.25	-0.14	0.36
23	Tc00.1047053510699.50	mucin TcMUCII, putative	660	8470.t00005	SIG	0.37	-0.5	0.37	0.56	1.76	0.43	0.16	-0.54	1.03	0.18	-0.58	0.32
24	Tc00.1047053510693.200	mucin TcMUCII, putative	657	8469.t00020	SIG	0.09	-1.17	0.27	0.54	1.81	0.29	0.32	-0.09	0.85	0.25	-0.39	0.42
25	Tc00.1047053510629.360	mucin TcMUCII (pseudogene), putative	657	5957.t00036	SIG	0.28	-1.77	0.55	0.46	0.36	0.48	0.65	1.03	0.27	0.58	0.41	0.57
26	Tc00.1047053510561.40	mucin TcMUCII, putative	1038	8432.t00004	SIG	0.64	-1.67	1.27	0.74	0.61	0.17	0.83	0.69	0.33	0.8	0.44	0.17
27	Tc00.1047053510561.20	mucin TcMUCII, putative	798	8432.t00002	SIG	0.92	1.48	0.52	0.97	1.41	0	0.75	-0.53	0.11	0.73	-0.77	0.55
28	Tc00.1047053510557.70	mucin TcMUCII, putative	963	8431.t00007	SIG	0.89	-0.37	0.25	0.95	1.77	0.43	0.89	-0.2	1.08	0.88	-0.95	0.51
29	Tc00.1047053510503.160	mucin TcMUCII, putative	645	8413.t00016	SIG	0.26	-1.63	0.66	0.54	1.44	0.68	0.38	-0.44	0.26	0.26	0.07	0.35
30	Tc00.1047053510483.300	mucin TcMUCII, putative	684	8406.t00030	SIG	0.89	-1.62	0.71	0.97	1.48	0.32	0.93	0.39	0.79	0.94	-0.13	0.36
31	Tc00.1047053510483.190	mucin TcMUCII, putative	627	8406.t00019	SIG	0.72	0.24	0.16	0.83	1.66	0.22	0.48	-1.05	0.49	0.56	-0.7	0.59
32	Tc00.1047053510477.70	mucin TcMUCII, putative	654	8403.t00007	SIG	0.17	-1.45	0.57	0.73	1.71	0.26	0.38	0.07	0.6	0.25	-0.21	0.36
33	Tc00.1047053510477.30	mucin TcMUCI, putative	384	8403.t00003	SIG	0.88	-1.03	0.54	0.98	1.93	0.37	0.9	-0.25	0.81	0.9	-0.53	0.44
34	Tc00.1047053510475.90	mucin TcMUCII, putative	564	8402.t00009	SIG	0.82	-0.51	0.13	0.94	1.74	0.29	0.85	-0.13	0.85	0.8	-0.88	0.64
35	Tc00.1047053510475.110	mucin TcMUCII, putative	714	8402.t00011	SIG	0.82	-1.11	0.92	0.95	1.75	0.19	0.84	0.18	0.15	0.83	-0.71	0.47
36	Tc00.1047053510377.410	mucin TcMUCII, putative	651	8375.t00041	SIG	0.14	-1.79	0.43	0.56	0.39	0.5	0.69	1.56	0.2	0.45	0.7	0.49
37	Tc00.1047053510377.400	mucin TcMUCII, putative	645	8375.t00040	SIG	0.46	-1.86	0.27	0.64	1.05	0.61	0.59	0.68	0.82	0.57	0.23	0.5
38	Tc00.1047053510363.270	mucin TcMUCII, putative	543	8372.t00027	SIG	0.65	-0.07	0.3	0.82	1.72	0.32	0.31	-0.42	0.81	0.21	-1.03	0.58
39	Tc00.1047053510363.170	mucin TcMUCII, putative	624	8372.t00017	SIG	0.79	-0.92	0.38	0.9	1.9	0.3	0.81	-0.17	0.51	0.76	-0.95	0.18
40	Tc00.1047053510359.580	mucin TcMUCII, putative	573	8370.t00058	SIG	0.12	-0.45	0.43	0.46	1.89	0.58	0.04	-0.84	0.46	0.05	-1.06	0.24
41	Tc00.1047053510279.130	mucin TcMUCII, putative	624	8353.t00013	SIG	0.25	-1.53	0.11	0.35	0.7	0.34	0.54	1.18	0.38	0.45	-0.12	1.08
42	Tc00.1047053510275.50	mucin TcMUCII, putative	606	8351.t00005	SIG	0.91	-1.5	0.53	0.97	1.59	0	0.95	1.23	0.12	0.91	-0.53	0.3
43	Tc00.1047053510275.219	mucin TcMUCII, putative	546	8351.t00046	SIG	0.11	-1.68	0.36	0.3	1.37	0.74	0.36	0.31	0.2	0.29	-0.38	0.86
44	Tc00.1047053510239.60	mucin TcMUCII, putative	642	8341.t00006	SIG	0.61	0.95	0.26	0.43	1.15	0.47	0.03	-1.2	0.97	0.04	-0.79	0.39
45	Tc00.1047053510237.60	mucin TcMUCII, putative	642	8340.t00006	SIG	0.04	-0.92	0.53	0.17	1.85	0.32	0.03	-0.35	0.49	0.04	-0.89	0.33
46	Tc00.1047053510237.110	mucin TcMUCII, putative	666	8340.t00011	SIG	0.06	-0.53	0.63	0.35	1.8	0.56	0.04	-0.43	0.54	0.03	-0.95	0.09
47	Tc00.1047053510213.80	mucin TcMUCII, putative	681	5864.t00008	SIG	0.62	0.56	0.38	0.71	1.34	0.13	0.26	-0.97	1.06	0.25	-0.89	0.39
48	Tc00.1047053510025.20	mucin TcMUCII, putative	603	8278.t00002	SIG	0.05	-0.79	0.46	0.22	1.77	0.65	0.04	-0.45	0.7	0.03	-0.8	0.12
49	Tc00.1047053510025.170	mucin TcMUCII, putative	648	8278.t00017	SIG	0.96	-1.85	0.53	0.94	0.48	0.48	0.97	0.27	0.84	0.99	1.48	0.32
50	Tc00.1047053510021.30	mucin TcMUCII, putative	627	8276.t00003	SIG	0.04	-2.07	0.19	0.05	-0.52	0.05	0.25	1.34	0.33	0.3	0.85	0.37
51	Tc00.1047053509925.20	mucin TcMUCII, putative	615	8246.t00002	SIG	0.07	-1.28	0.47	0.07	-0.61	0.3	0.2	0.22	0.11	0.37	0.97	0.84
52	Tc00.1047053509869.10	mucin TcMUCI, putative	387	8227.t00001	SIG	0.94	-1.21	0.35	0.98	1.91	0.59	0.95	-0.02	0.93	0.95	-0.57	0.12
53	Tc00.1047053509753.150	mucin TcMUCII, putative	507	8191.t00015	SIG	0.06	-1.08	0.35	0.49	1.78	0.58	0.1	-0.19	0.58	0.08	-0.45	0.38
54	Tc00.1047053509753.110	mucin TcMUCII, putative	543	8191.t00011	SIG	0.2	-0.45	0.49	0.56	1.69	0.6	0.07	-0.59	1.01	0.04	-1.25	0.04
55	Tc00.1047053509631.30	mucin TcMUCII (pseudogene), putative	495	8156.t00003	SIG	0.99	-0.47	0.76	1	1.77	0.1	1	-0.31	0	1	-0.81	0.94
56	Tc00.1047053509545.70	mucin TcMUCII, putative	549	8129.t00007	SIG	0.2	-0.63	0.29	0.54	1.74	0.62	0.09	-0.76	0.93	0.08	-0.96	0
57	Tc00.1047053509525.60	mucin TcMUCII, putative	633	8123.t00006	SIG	0.95	-1.74	0.21	0.99	1.49	0.54	0.98	-0.06	1.22	0.99	0.41	0.52
58	Tc00.1047053509525.420	mucin TcMUCII, putative	555	8123.t00042	SIG	0.81	-1.9	0.2	0.96	1.76	0.13	0.9	0.28	0.53	0.87	-0.38	0.04
59	Tc00.1047053509525.400	mucin TcMUCII, putative	582	8123.t00040	SIG	0.05	-1.94	0.05	0.1	-0.5	0.29	0.31	0.67	0.31	0.22	0.71	0.54
60	Tc00.1047053509525.120	mucin TcMUCII, putative	648	8123.t00012	SIG	0.86	-1.79	0.88	0.93	0.89	0.87	0.95	1.43	0.13	0.9	0.27	0.34
61	Tc00.1047053509493.80	mucin TcMUCII, putative	894	8113.t00008	SIG	0.07	-0.87	0.54	0.21	1.56	0.64	0.12	-0.39	0.46	0.13	-0.25	0.62
62	Tc00.1047053509493.39	mucin TcMUCII, putative	669	8113.t00014	SIG	0.14	-1.54	0.51	0.74	1.66	0.1	0.54	0.05	0.9	0.42	0.08	0.74
63	Tc00.1047053509479.10	mucin TcMUCII, putative	846	5721.t00001	SIG	0.31	-0.25	0.39	0.67	1.76	0.25	0.17	-0.29	0	0.13	-1.04	0.47
64	Tc00.1047053508887.20	mucin TcMUCII, putative	636	5621.t00002	SIG	0.92	-0.35	0.34	0.97	2.49	0.54	0.91	0.07	0.59	0.89	-1.07	0.57
65	Tc00.1047053508873.240	mucin TcMUCII, putative	651	7909.t00024	SIG	0.04	-1.43	0.66	0.1	1.54	0.84	0.05	0.12	0.23	0.09	0.01	0.74
66	Tc00.1047053508871.140	mucin TcMUCII, putative	699	7908.t00014	SIG	0.08	-1.16	0.93	0.16	1.66	0.9	0.12	-0.38	0.12	0.09	-0.3	0.24
67	Tc00.1047053508789.60	mucin TcMUCII, putative	618	7872.t00006	SIG	0.08	-1.58	0.46	0.3	0.33	0.51	0.39	0.43	0.42	0.4	0.71	0.68
68	Tc00.1047053508763.20	mucin TcMUCII, putative	639	7862.t00002	SIG	0.82	-0.65	0.12	0.75	-0.97	0.45	0.84	0.03	0.07	0.91	1.4	0.4
69	Tc00.1047053508761.80	mucin TcMUCII, putative	654	7861.t00008	SIG	0.06	-1.4	0.37	0.18	1.61	0.54	0.05	-0.24	0.08	0.05	-0.58	0.62
70	Tc00.1047053508741.440	mucin-like glycoprotein, putative	1083	7853.t00044	SIG	0.56	-2.12	0	0.99	1.61	0.6	0.91	0.34	0.27	0.74	-1.16	0.45
71	Tc00.1047053508509.70	mucin TcMUCII, putative	573	7756.t00007	SIG	0.88	0.71	0.23	0.94	1.47	0.69	0.46	-1.04	0.44	0.42	-1.1	0.52
72	Tc00.1047053508499.10	mucin TcMUCII, putative	660	7752.t00001	SIG	0.13	-1.81	0.3	0.34	0.6	0.34	0.52	0.71	0.11	0.49	0.37	0.44
73	Tc00.1047053508495.70	mucin TcMUCII, putative	633	7751.t00007	SIG	0.35	0.11	0.37	0.46	1.46	0.39	0.35	-0.7	0.05	0.15	-1.49	0.07
74	Tc00.1047053508495.200	mucin TcMUCII, putative	795	7751.t00020	SIG	0.33	-1.14	0.54	0.42	-0.53	0.29	0.48	0.53	0.28	0.54	1.11	0.62
75	Tc00.1047053508493.10	mucin TcMUCII, putative	834	7750.t00001	SIG	0.08	-1.03	0.43	0.5	1.77	0.54	0.08	-0.16	0.74	0.08	-0.5	0.44
76	Tc00.1047053508435.20	mucin TcMUCII, putative	693	7728.t00002	SIG	0.06	-2.23	0.65	0.11	-1.06	0.51	0.79	0.7	0.26	0.82	1	0.35
77	Tc00.1047053508433.170	mucin TcMUCII, putative	585	5582.t00017	SIG	0.81	-0.17	0.34	0.85	1.42	0.21	0.79	0.2	0.66	0.72	-1.27	0.58
78	Tc00.1047053508429.20	mucin-like glycoprotein, putative	1257	7726.t00002	SIG	0.75	-0.8	0.45	0.91	1.96	0.29	0.77	-0.2	0.27	0.76	-0.83	0.65
79	Tc00.1047053508365.30	mucin TcMUCII, putative	867	7700.t00003	SIG	0.09	-1.23	0.14	0.44	1.48	0.97	0.19	0.05	0.73	0.12	-0.34	0.18
80	Tc00.1047053508365.290	mucin TcMUCII, putative	951	7700.t00029	SIG	0.13	-1.19	0.22	0.18	-0.75	0.46	0.35	0.42	0.3	0.62	1.76	0.38
81	Tc00.1047053508365.280	mucin TcMUCII, putative	636	7700.t00028	SIG	0.81	-0.14	0.38	0.92	1.7	0.32	0.72	-0.5	0.87	0.74	-0.77	0.73
82	Tc00.1047053508295.80	mucin TcMUCII, putative	645	7674.t00008	SIG	0.95	-0.98	0.17	0.98	1.67	0.88	0.97	0.51	0.69	0.95	-0.97	0.83
83	Tc00.1047053508295.50	mucin TcMUCII, putative	651	7674.t00005	SIG	0.21	-1.3	0.91	0.75	1.65	0.16	0.6	0.07	0.6	0.51	-0.22	0.66
84	Tc00.1047053508251.40	mucin TcMUCII, putative	591	7657.t00004	SIG	0.87	-1.33	0.38	0.95	1.85	0.33	0.89	0.13	0.24	0.88	-0.69	0.25
85	Tc00.1047053508247.70	mucin TcMUCII, putative	582	7655.t00007	SIG	0.96	-1.23	0.13	0.99	1.15	0.07	0.98	0.83	0.93	0.97	-0.9	0.47
86	Tc00.1047053508245.60	mucin TcMUCII, putative	651	7654.t00006	SIG	0.2	-0.66	0.37	0.52	1.69	0.7	0.13	-0.54	0.52	0.18	-0.62	0.22
87	Tc00.1047053508221.518	mucin TcMUCII, putative	594	7644.t00117	SIG	0.62	-1.27	0.12	0.78	0.93	0.23	0.5	-0.79	0.85	0.75	1.15	0.64
88	Tc00.1047053508221.40	mucin TcMUCII, putative	669	7644.t00004	SIG	0.79	1.15	0.16	0.71	0.85	0.27	0.6	-0.97	0.57	0.56	-0.91	0.22
89	Tc00.1047053508221.338	mucin TcMUCII, putative	597	7644.t00119	SIG	0.33	0.47	0.41	0.51	1.3	0.16	0.06	-1.24	0.89	0.17	-0.86	0.1
90	Tc00.1047053508167.20	mucin TcMUCII, putative	531	5555.t00002	SIG	0.89	-1.47	0.56	0.9	-0.08	0.39	0.92	0.99	0.21	0.91	0.49	0.68
91	Tc00.1047053508165.270	mucin TcMUCII, putative	621	7621.t00027	SIG	0.58	-0.11	0.17	0.69	1.8	0.11	0.54	-0.45	0.35	0.43	-1.21	0.07
92	Tc00.1047053508163.310	mucin TcMUCII, putative	624	7620.t00031	SIG	0.11	-1.72	0.62	0.3	0.48	0.09	0.47	0.69	0.15	0.49	0.45	0.6
93	Tc00.1047053508163.20	mucin TcMUCII, putative	555	7620.t00002	SIG	0.13	-1.82	0.44	0.35	1.17	0.65	0.45	0.27	0.49	0.37	-0.26	0.77
94	Tc00.1047053508125.30	mucin TcMUCII, putative	492	7609.t00003	SIG	0.05	-1.01	0.29	0.63	1.79	0.47	0.09	-0.44	0.84	0.07	-0.51	0.13
95	Tc00.1047053508119.30	mucin TcMUCII, putative	585	7607.t00003	SIG	0.15	-1.06	0.15	0.37	1.49	0.85	0.22	0.11	0.31	0.2	-0.5	0.45
96	Tc00.1047053508011.99	mucin TcMUCII (pseudogene), putative	666	7568.t00015	SIG	0.93	-1.38	0.44	0.97	1.77	0.21	0.95	0.08	0.26	0.95	-0.51	0.12
97	Tc00.1047053507959.250	mucin TcMUCII, putative	552	7545.t00025	SIG	0.57	-0.2	0.28	0.76	1.74	0.27	0.36	-0.49	1.06	0.18	-0.83	0.48
98	Tc00.1047053507957.270	mucin TcMUCI, putative	645	7544.t00027	SIG	0.86	-1.2	0.53	0.97	1.78	0.62	0.93	0.09	0.6	0.86	-0.5	0.19
99	Tc00.1047053507747.80	mucin TcMUCII, putative	660	7455.t00008	SIG	0.93	-0.42	0.08	1	1.87	0.43	0.94	-0.08	0.79	0.92	-0.9	0.65
100	Tc00.1047053507701.10	mucin TcMUCII, putative	1035	7439.t00001	SIG	0.06	-2.14	0.24	0.16	-0.07	0.17	0.46	1.03	0.48	0.48	0.64	0.5
101	Tc00.1047053507637.130	mucin TcMUCII, putative	633	7412.t00013	SIG	0.36	1.06	0.71	0.43	1.05	0.76	0.28	-0.97	0.43	0.27	-0.56	0.5
102	Tc00.1047053507637.100	mucin TcMUCII, putative	573	7412.t00010	SIG	0.64	-0.75	0.53	0.83	1.69	0.32	0.71	0.09	0.26	0.59	-1.03	0.16
103	Tc00.1047053507633.40	mucin TcMUCII, putative	618	7411.t00004	SIG	0.83	-1.71	0.56	0.91	1.01	0.46	0.88	0.69	0.2	0.85	-0.09	0.2
104	Tc00.1047053507429.70	mucin TcMUCII, putative	960	7333.t00007	SIG	0.69	-1.55	0.38	0.82	1.56	0.58	0.77	0.19	0.5	0.74	-0.17	0.25
105	Tc00.1047053507429.49	mucin TcMUCII, putative	627	7333.t00011	SIG	0.25	-0.94	0.35	0.56	1.69	0.54	0.33	-0.02	0.62	0.29	-0.58	0.44
106	Tc00.1047053507429.30	mucin TcMUCII, putative	891	7333.t00003	SIG	0.37	-1.34	0.15	0.66	1.61	0.53	0.58	-0.2	0.47	0.53	-0.07	0.57
107	Tc00.1047053507295.30	mucin TcMUCII, putative	642	7288.t00003	SIG	0.51	-0.44	0.38	0.77	1.69	0.39	0.47	-0.44	1.05	0.18	-0.79	0.39
108	Tc00.1047053507237.70	mucin TcMUCII, putative	630	7263.t00007	SIG	0.66	-0.98	0.49	0.87	1.83	0.39	0.72	-0.06	0.83	0.58	-0.69	0.51
109	Tc00.1047053507085.60	mucin TcMUCII, putative	564	7202.t00006	SIG	0.51	-1.46	0.71	0.79	1.46	0.62	0.59	-0.27	0.64	0.63	0.34	0.52
110	Tc00.1047053507085.10	mucin TcMUCII, putative	870	7202.t00001	SIG	0.08	-1.83	0.4	0.42	1.23	0.55	0.35	0.36	0.56	0.31	0.19	0.24
111	Tc00.1047053507071.360	mucin TcMUCII, putative	675	7195.t00036	SIG	0.46	-1.32	0.23	0.71	1.02	0.22	0.5	-0.6	1.11	0.68	0.91	0.35
112	Tc00.1047053507071.250	mucin TcMUCII, putative	600	7195.t00025	SIG	0.25	-1.53	0.41	0.48	0.74	0.73	0.47	0.07	0.33	0.49	0.59	0.52
113	Tc00.1047053507069.60	mucin TcMUCII, putative	621	7194.t00006	SIG	0.96	-0.9	0.52	0.99	1.74	0.15	0.97	0.52	0.74	0.96	-1.11	0.3
114	Tc00.1047053507059.10	mucin-like glycoprotein, putative	1413	7191.t00001	SIG	0.89	0.44	0.23	0.9	1.28	0.21	0.86	-0.48	0.89	0.86	-0.98	0.64
115	Tc00.1047053506967.40	mucin TcMUCII, putative	627	7156.t00004	SIG	0.33	-0.39	0.31	0.69	1.72	0.37	0.17	-0.58	1.04	0.14	-0.54	0.42
116	Tc00.1047053506939.40	mucin TcMUCII, putative	564	5416.t00004	SIG	0.46	-1.86	0.26	0.64	0.97	0.51	0.73	0.33	0.32	0.7	0.4	0.53
117	Tc00.1047053506901.10	mucin TcMUCI, putative	330	7134.t00001	SIG	0.91	-1.81	0.33	0.98	1.54	0.12	0.96	0.84	0.72	0.95	-0.22	0.55
118	Tc00.1047053506813.200	mucin-like glycoprotein (pseudogene), putative	717	5397.t00020	SIG	0.74	-0.77	0.56	0.86	1.76	0.17	0.82	0.67	0	0.71	-1.13	0.21
119	Tc00.1047053506769.70	mucin TcMUCII, putative	579	7089.t00007	SIG	0.89	-1.56	0.16	0.97	1.86	0.03	0.91	0.35	0.42	0.91	-0.47	0.04
120	Tc00.1047053506767.324	mucin TcMUCII, putative	582	7088.t00043	SIG	0.07	-2.21	0	0.11	-0.14	0.7	0.4	1.03	0.01	0.43	0.47	1
121	Tc00.1047053506763.80	mucin TcMUCII, putative	639	7086.t00008	SIG	0.93	-2.35	0.1	0.97	0.92	0.1	0.95	0.44	0.75	0.97	0.31	0.26
122	Tc00.1047053506763.290	mucin TcMUCII, putative	618	7086.t00029	SIG	0.9	-1.8	0.01	0.95	0.7	0.78	0.94	0.52	0.77	0.95	0.21	0.57
123	Tc00.1047053506761.19	mucin TcMUCII, putative	546	7085.t00009	SIG	0.67	-1.37	0.31	0.77	1.53	0.75	0.8	0.14	0.63	0.75	-0.32	0.13
124	Tc00.1047053506613.24	mucin TcMUCII, putative	624	7021.t00017	SIG	0.25	-1.2	0.45	0.42	-0.44	0.71	0.58	0.77	0.24	0.47	0.52	0.65
125	Tc00.1047053506611.20	mucin TcMUCII, putative	516	7020.t00002	SIG	0.05	-1.14	0.35	0.14	1.61	0.68	0.12	-0.08	0.73	0.08	-0.77	0.76
126	Tc00.1047053506599.70	mucin TcMUCII, putative	582	7016.t00007	SIG	0.25	-0.21	0.37	0.66	1.71	0.16	0.07	-0.89	1.09	0.11	-0.66	0.1
127	Tc00.1047053506599.430	mucin TcMUCII, putative	579	7016.t00043	SIG	0.43	0.06	0.3	0.69	1.62	0.3	0.1	-0.69	0.99	0.08	-0.81	0.61
128	Tc00.1047053506599.350	mucin TcMUCII, putative	576	7016.t00035	SIG	0.05	-1.79	0.1	0.05	-0.56	0.75	0.3	1.44	0.01	0.37	0.97	0.92
129	Tc00.1047053506599.189	mucin TcMUCII, putative	585	7016.t00044	SIG	0.32	-1.1	0.55	0.6	1.59	0.83	0.56	-0.27	0.59	0.48	-0.32	0.27
130	Tc00.1047053506597.30	mucin TcMUCII, putative	570	7015.t00003	SIG	0.08	-0.55	0.45	0.46	1.77	0.43	0.07	-0.46	0.8	0.07	-0.6	0.36
131	Tc00.1047053506501.70	mucin TcMUCII, putative	561	6973.t00007	SIG	0.2	-1.2	0.63	0.49	1.65	0.61	0.24	-0.06	0.48	0.17	-0.65	0.33
132	Tc00.1047053506501.390	mucin TcMUCII, putative	573	6973.t00039	SIG	0.12	-1.79	0.3	0.29	1.19	0.76	0.24	0.03	0.08	0.13	-0.09	0.94
133	Tc00.1047053506501.170	mucin TcMUCII, putative	609	6973.t00017	SIG	0.36	-1.58	0.23	0.62	0.98	0.65	0.6	0.41	0.19	0.63	0.08	0.73
134	Tc00.1047053506499.149	mucin TcMUCII, putative	576	6972.t00024	SIG	0.44	-1.29	0.37	0.6	1.26	0.89	0.61	0.14	0.14	0.48	-0.26	0.57
135	Tc00.1047053506459.219	mucin TcMUCII, putative	591	6953.t00032	SIG	0.06	-2.33	1.24	0.13	0.82	0.77	0.16	0.28	0.86	0.29	1	0.34
136	Tc00.1047053506459.120	mucin TcMUCII, putative	582	6953.t00012	SIG	0.99	-1.1	0.39	0.99	2.53	1.32	0.99	0.42	0.63	0.99	-0.83	0.23
137	Tc00.1047053506409.200	mucin TcMUCII, putative	621	6933.t00020	SIG	0.49	-1.79	0.88	0.75	1.08	0.33	0.73	0.62	0.09	0.62	-0.36	0.67
138	Tc00.1047053506329.70	mucin TcMUCII, putative	654	6899.t00007	SIG	0.38	-1.08	0.39	0.5	-0.4	0.62	0.42	0	0.39	0.61	1.55	0.09
139	Tc00.1047053506321.210	mucin TcMUCII, putative	648	6896.t00021	SIG	0.9	-1.79	0.64	0.95	1.38	0.42	0.92	0.66	0.3	0.92	-0.6	1.03
140	Tc00.1047053506309.80	mucin TcMUCII, putative	672	5356.t00008	SIG	0.93	-0.98	0.4	0.98	1.91	0.56	0.96	0.13	0.91	0.94	-1.07	0.47
141	Tc00.1047053506289.94	mucin-like glycoprotein, putative	1002	6886.t00028	SIG	0.29	-0.79	0.29	0.64	1.29	0.27	0.54	0.7	0.12	0.22	-1.12	0.58
142	Tc00.1047053506285.90	mucin TcMUCII, putative	642	5351.t00009	SIG	0.39	-1.34	0.23	0.76	1.5	0.67	0.6	-0.11	0.1	0.53	0.03	0.97
143	Tc00.1047053506281.90	mucin TcMUCII, putative	660	6883.t00009	SIG	0.38	-0.97	0.18	0.74	1.85	0.29	0.43	-0.52	1.24	0.56	-0.21	0.29
144	Tc00.1047053506279.90	mucin TcMUCII, putative	582	6882.t00009	SIG	0.44	-1.16	0.42	0.5	-0.63	0.31	0.63	0.64	0.32	0.66	1.03	0.58
145	Tc00.1047053506269.70	mucin TcMUCII, putative	600	6879.t00007	SIG	0.79	-0.76	0.51	0.9	1.83	0.14	0.81	-0.14	0.55	0.8	-0.68	0.57
146	Tc00.1047053506245.210	mucin TcMUCII, putative	603	6868.t00021	SIG	0.9	-1.14	0.43	0.97	1.75	0.13	0.93	0.19	0.63	0.93	-0.63	0.65
147	Tc00.1047053506139.100	mucin TcMUCII, putative	582	5336.t00010	SIG	0.11	-0.37	0.79	0.4	1.99	0.27	0.04	-0.65	0.7	0.06	-0.95	0.19
148	Tc00.1047053506131.20	mucin TcMUCII, putative	609	6826.t00002	SIG	0.53	-1.15	0.57	0.75	1.62	0.61	0.66	-0.06	0.9	0.59	-0.22	0.42
149	Tc00.1047053506015.40	mucin TcMUCI, putative	390	6776.t00004	SIG	0.99	-1.2	0.37	1	1.96	0.8	0.98	-0.25	0.93	1	-1.02	0.44
150	Tc00.1047053505949.120	mucin TcMUCII, putative	657	6747.t00012	SIG	0.11	-1.22	0.5	0.32	1.75	0.44	0.17	-0.26	0.27	0.11	-0.67	0.51
151	Tc00.1047053505949.10	mucin TcMUCII, putative	585	6747.t00001	SIG	0.95	-1.94	0.71	0.96	0.83	0.87	0.97	0.27	1.27	0.99	1.07	0.43
152	Tc00.1047053505297.70	mucin TcMUCII, putative	606	6566.t00007	SIG	0.06	-2.02	0.18	0.08	-0.96	0.23	0.55	0.75	0.15	0.52	0.85	0.22
153	Tc00.1047053505025.137	mucin TcMUCII, putative	621	6479.t00017	SIG	0.05	-1.44	0.68	0.15	1.53	0.57	0.15	-0.07	0.36	0.1	-0.27	1.32
154	Tc00.1047053504167.20	mucin TcMUCI, putative	522	4942.t00002	SIG	0.92	-1.33	0.4	0.97	1.52	0.45	0.95	0.83	0.56	0.93	-0.63	0.3
155	Tc00.1047053504155.70	mucin TcMUCII, putative	624	4936.t00007	SIG	0.93	0.47	0.27	0.97	1.48	0.56	0.87	-0.78	0.68	0.85	-1.06	0.61
156	Tc00.1047053504155.170	mucin TcMUCII, putative	573	4936.t00017	SIG	0.1	-1.3	0	0.54	1.62	0.5	0.27	-0.26	1.05	0.31	-0.32	0.57
157	Tc00.1047053504081.520	mucin TcMUCII, putative	540	4899.t00052	SIG	0.26	-0.67	0.32	0.59	1.77	0.48	0.27	-0.25	0.81	0.18	-0.68	0.41
158	Tc00.1047053504081.470	mucin TcMUCII, putative	615	4899.t00047	SIG	0.23	0.12	0.11	0.52	2.11	0.04	0.08	-0.99	0.73	0.04	-1.41	0.34
159	Tc00.1047053504081.110	mucin TcMUCII (pseudogene), putative	549	4899.t00011	SIG	0.35	-0.14	0.55	0.67	1.71	0.17	0.15	-0.6	0.77	0.17	-0.71	0.58
160	Tc00.1047053504039.120	mucin TcMUCII, putative	630	4878.t00012	SIG	0.06	-1.81	0.04	0.07	-0.96	0.52	0.51	1.02	0.27	0.45	0.58	0.19
161	Tc00.1047053503889.10	mucin TcMUCII, putative	660	4803.t00001	SIG	0.08	-0.59	0.91	0.37	1.81	0.48	0.05	-0.54	0.54	0.07	-0.78	0.21
162	Tc00.1047053503787.50	mucin TcMUCII, putative	711	4752.t00005	SIG	0.44	-1.64	0.47	0.64	0.05	0.36	0.77	1.03	0.21	0.68	0.41	0.53
163	Tc00.1047053503741.10	mucin TcMUCII, putative	642	4729.t00001	SIG	0.13	-0.58	0.4	0.61	1.77	0.35	0.08	-0.6	1.3	0.13	-0.45	0.55
164	Tc00.1047053503655.30	mucin-like glycoprotein, putative	1176	4686.t00003	SIG	0.08	-0.66	0.28	0.47	1.95	0.16	0.09	-0.49	0.31	0.11	-0.89	0.11
165	Tc00.1047053503533.50	mucin TcMUCII, putative	573	4625.t00005	SIG	0.36	-0.26	0.28	0.28	-1.12	0.53	0.37	0.14	0.16	0.53	1.21	0.37
166	Tc00.1047053503507.50	mucin TcMUCII, putative	495	4612.t00005	SIG	0.51	-1.8	0.48	0.67	0.46	0.35	0.71	0.97	0.36	0.68	0.11	0.66
167	Tc00.1047053481211.10	mucin TcMUCII, putative	504	27577.t00001	SIG	0.5	-1.7	0.69	0.68	0.83	0.13	0.73	1.01	0.11	0.64	-0.05	0.36
168	Tc00.1047053442801.10	mucin TcMUCII, putative	651	2493.t00001	SIG	0.99	-1.48	0.75	0.99	-0.63	0	0.99	1.63	0.76	0.99	0.16	0.17
